# Supplementary material for: Genetic and Biochemical Evidence That Enterococcus faecalis Gr17 Produces a Novel and Sec-Dependent Bacteriocin, Enterocin Gr17
Source: Front Microbiol. 2019 Aug 13;10:1806. doi: 10.3389/fmicb.2019.01806 (PMC6700250; doi:10.3389/fmicb.2019.01806)
Supplement: TABLE S1 — Additional gene and function protein identification using the KEGG database. [file Table_1.XLS]

#Query	Ko id(Gene id)	Ko name(Gene name)	hyperlink	Paths
orf0001	K02313	dnaA	http://www.genome.jp/dbget-bin/www_bget?ko:K02313	path:ko02020;path:ko04112
orf0003	K02338	DPO3B, dnaN	http://www.genome.jp/dbget-bin/www_bget?ko:K02338	path:ko00230;path:ko00240;path:ko01100;path:ko03030;path:ko03430;path:ko03440
orf0005	K03629	recF	http://www.genome.jp/dbget-bin/www_bget?ko:K03629	path:ko03440
orf0006	K03629	recF	http://www.genome.jp/dbget-bin/www_bget?ko:K03629	path:ko03440
orf0007	K02470	gyrB	http://www.genome.jp/dbget-bin/www_bget?ko:K02470
orf0008	K02469	gyrA	http://www.genome.jp/dbget-bin/www_bget?ko:K02469
orf0009	K02990	RP-S6, MRPS6, rpsF	http://www.genome.jp/dbget-bin/www_bget?ko:K02990	path:ko03010
orf0010	K03111	ssb	http://www.genome.jp/dbget-bin/www_bget?ko:K03111	path:ko03030;path:ko03430;path:ko03440
orf0011	K02963	RP-S18, MRPS18, rpsR	http://www.genome.jp/dbget-bin/www_bget?ko:K02963	path:ko03010
orf0014	K02939	RP-L9, MRPL9, rplI	http://www.genome.jp/dbget-bin/www_bget?ko:K02939	path:ko03010
orf0017	K02314	dnaB	http://www.genome.jp/dbget-bin/www_bget?ko:K02314	path:ko03030;path:ko04112
orf0018	K02314	dnaB	http://www.genome.jp/dbget-bin/www_bget?ko:K02314	path:ko03030;path:ko04112
orf0019	K01939	E6.3.4.4, purA	http://www.genome.jp/dbget-bin/www_bget?ko:K01939	path:ko00230;path:ko00250;path:ko01100
orf0020	K01939	E6.3.4.4, purA	http://www.genome.jp/dbget-bin/www_bget?ko:K01939	path:ko00230;path:ko00250;path:ko01100
orf0026	K00158	E1.2.3.3, poxL	http://www.genome.jp/dbget-bin/www_bget?ko:K00158	path:ko00620;path:ko01100
orf0027	K00158	E1.2.3.3, poxL	http://www.genome.jp/dbget-bin/www_bget?ko:K00158	path:ko00620;path:ko01100
orf0028	K07238	TC.ZIP, zupT, ZRT3, ZIP2	http://www.genome.jp/dbget-bin/www_bget?ko:K07238
orf0029	K07238	TC.ZIP, zupT, ZRT3, ZIP2	http://www.genome.jp/dbget-bin/www_bget?ko:K07238
orf0034	K15580	oppA, mppA	http://www.genome.jp/dbget-bin/www_bget?ko:K15580	path:ko00312;path:ko02010
orf0035	K15580	oppA, mppA	http://www.genome.jp/dbget-bin/www_bget?ko:K15580	path:ko00312;path:ko02010
orf0036	K15581	oppB	http://www.genome.jp/dbget-bin/www_bget?ko:K15581	path:ko00312;path:ko02010
orf0037	K15582	oppC	http://www.genome.jp/dbget-bin/www_bget?ko:K15582	path:ko00312;path:ko02010
orf0038	K15583	oppD	http://www.genome.jp/dbget-bin/www_bget?ko:K15583	path:ko00312;path:ko02010
orf0039	K10823	oppF	http://www.genome.jp/dbget-bin/www_bget?ko:K10823	path:ko00312;path:ko02010
orf0040	K02503	HINT1, hinT, hit	http://www.genome.jp/dbget-bin/www_bget?ko:K02503
orf0048	K01951	guaA, GMPS	http://www.genome.jp/dbget-bin/www_bget?ko:K01951	path:ko00230;path:ko00983;path:ko01100
orf0049	K00867	coaA	http://www.genome.jp/dbget-bin/www_bget?ko:K00867	path:ko00770;path:ko01100
orf0050	K00564	rsmC	http://www.genome.jp/dbget-bin/www_bget?ko:K00564
orf0052	K02529	lacI, galR	http://www.genome.jp/dbget-bin/www_bget?ko:K02529
orf0053	K00756	E2.4.2.2, pdp	http://www.genome.jp/dbget-bin/www_bget?ko:K00756	path:ko00240;path:ko01100
orf0054	K01619	deoC, DERA	http://www.genome.jp/dbget-bin/www_bget?ko:K01619	path:ko00030
orf0055	K01489	cdd, CDA	http://www.genome.jp/dbget-bin/www_bget?ko:K01489	path:ko00240;path:ko00983;path:ko01100
orf0056	K07335	bmpA, bmpB, tmpC	http://www.genome.jp/dbget-bin/www_bget?ko:K07335
orf0057	K02056	ABC.SS.A	http://www.genome.jp/dbget-bin/www_bget?ko:K02056
orf0058	K02057	ABC.SS.P	http://www.genome.jp/dbget-bin/www_bget?ko:K02057
orf0059	K02057	ABC.SS.P	http://www.genome.jp/dbget-bin/www_bget?ko:K02057
orf0060	K01839	deoB	http://www.genome.jp/dbget-bin/www_bget?ko:K01839	path:ko00030;path:ko00230
orf0061	K03783	punA	http://www.genome.jp/dbget-bin/www_bget?ko:K03783	path:ko00230;path:ko00240;path:ko00760;path:ko01100;path:ko01110
orf0062	K03784	deoD	http://www.genome.jp/dbget-bin/www_bget?ko:K03784	path:ko00230;path:ko00240;path:ko00760;path:ko01100;path:ko01110
orf0065	K01834	PGAM, gpmA	http://www.genome.jp/dbget-bin/www_bget?ko:K01834	path:ko00010;path:ko00260;path:ko00680;path:ko01100;path:ko01110;path:ko01120;path:ko01200;path:ko01230
orf0068	K01807	rpiA	http://www.genome.jp/dbget-bin/www_bget?ko:K01807	path:ko00030;path:ko00710;path:ko01100;path:ko01110;path:ko01120;path:ko01200;path:ko01230
orf0069	K01807	rpiA	http://www.genome.jp/dbget-bin/www_bget?ko:K01807	path:ko00030;path:ko00710;path:ko01100;path:ko01110;path:ko01120;path:ko01200;path:ko01230
orf0070	K02950	RP-S12, MRPS12, rpsL	http://www.genome.jp/dbget-bin/www_bget?ko:K02950	path:ko03010
orf0071	K02992	RP-S7, MRPS7, rpsG	http://www.genome.jp/dbget-bin/www_bget?ko:K02992	path:ko03010
orf0072	K02355	fusA, GFM, EFG	http://www.genome.jp/dbget-bin/www_bget?ko:K02355
orf0073	K02358	tuf, TUFM	http://www.genome.jp/dbget-bin/www_bget?ko:K02358	path:ko04626
orf0074	K02946	RP-S10, MRPS10, rpsJ	http://www.genome.jp/dbget-bin/www_bget?ko:K02946	path:ko03010
orf0075	K02906	RP-L3, MRPL3, rplC	http://www.genome.jp/dbget-bin/www_bget?ko:K02906	path:ko03010
orf0076	K02926	RP-L4, MRPL4, rplD	http://www.genome.jp/dbget-bin/www_bget?ko:K02926	path:ko03010
orf0077	K02892	RP-L23, MRPL23, rplW	http://www.genome.jp/dbget-bin/www_bget?ko:K02892	path:ko03010
orf0078	K02886	RP-L2, MRPL2, rplB	http://www.genome.jp/dbget-bin/www_bget?ko:K02886	path:ko03010
orf0079	K02965	RP-S19, rpsS	http://www.genome.jp/dbget-bin/www_bget?ko:K02965	path:ko03010
orf0080	K02890	RP-L22, MRPL22, rplV	http://www.genome.jp/dbget-bin/www_bget?ko:K02890	path:ko03010
orf0081	K02982	RP-S3, rpsC	http://www.genome.jp/dbget-bin/www_bget?ko:K02982	path:ko03010
orf0082	K02878	RP-L16, MRPL16, rplP	http://www.genome.jp/dbget-bin/www_bget?ko:K02878	path:ko03010
orf0083	K02904	RP-L29, rpmC	http://www.genome.jp/dbget-bin/www_bget?ko:K02904	path:ko03010
orf0084	K02961	RP-S17, MRPS17, rpsQ	http://www.genome.jp/dbget-bin/www_bget?ko:K02961	path:ko03010
orf0085	K02874	RP-L14, MRPL14, rplN	http://www.genome.jp/dbget-bin/www_bget?ko:K02874	path:ko03010
orf0086	K02895	RP-L24, MRPL24, rplX	http://www.genome.jp/dbget-bin/www_bget?ko:K02895	path:ko03010
orf0087	K02931	RP-L5, MRPL5, rplE	http://www.genome.jp/dbget-bin/www_bget?ko:K02931	path:ko03010
orf0088	K02954	RP-S14, MRPS14, rpsN	http://www.genome.jp/dbget-bin/www_bget?ko:K02954	path:ko03010
orf0089	K02994	RP-S8, rpsH	http://www.genome.jp/dbget-bin/www_bget?ko:K02994	path:ko03010
orf0090	K02933	RP-L6, MRPL6, rplF	http://www.genome.jp/dbget-bin/www_bget?ko:K02933	path:ko03010
orf0091	K02881	RP-L18, MRPL18, rplR	http://www.genome.jp/dbget-bin/www_bget?ko:K02881	path:ko03010
orf0092	K02988	RP-S5, MRPS5, rpsE	http://www.genome.jp/dbget-bin/www_bget?ko:K02988	path:ko03010
orf0093	K02907	RP-L30, MRPL30, rpmD	http://www.genome.jp/dbget-bin/www_bget?ko:K02907	path:ko03010
orf0094	K02876	RP-L15, MRPL15, rplO	http://www.genome.jp/dbget-bin/www_bget?ko:K02876	path:ko03010
orf0095	K03076	secY	http://www.genome.jp/dbget-bin/www_bget?ko:K03076	path:ko03060;path:ko03070
orf0096	K03076	secY	http://www.genome.jp/dbget-bin/www_bget?ko:K03076	path:ko03060;path:ko03070
orf0097	K03076	secY	http://www.genome.jp/dbget-bin/www_bget?ko:K03076	path:ko03060;path:ko03070
orf0098	K00939	E2.7.4.3, adk	http://www.genome.jp/dbget-bin/www_bget?ko:K00939	path:ko00230;path:ko01100;path:ko01110
orf0099	K02518	infA	http://www.genome.jp/dbget-bin/www_bget?ko:K02518
orf0100	K02919	RP-L36, MRPL36, rpmJ	http://www.genome.jp/dbget-bin/www_bget?ko:K02919	path:ko03010
orf0101	K02952	RP-S13, rpsM	http://www.genome.jp/dbget-bin/www_bget?ko:K02952	path:ko03010
orf0102	K02952	RP-S13, rpsM	http://www.genome.jp/dbget-bin/www_bget?ko:K02952	path:ko03010
orf0103	K02948	RP-S11, MRPS11, rpsK	http://www.genome.jp/dbget-bin/www_bget?ko:K02948	path:ko03010
orf0104	K03040	rpoA	http://www.genome.jp/dbget-bin/www_bget?ko:K03040	path:ko00230;path:ko00240;path:ko01100;path:ko03020
orf0105	K02879	RP-L17, MRPL17, rplQ	http://www.genome.jp/dbget-bin/www_bget?ko:K02879	path:ko03010
orf0106	K16786	ecfA1	http://www.genome.jp/dbget-bin/www_bget?ko:K16786	path:ko02010
orf0107	K16786	ecfA1	http://www.genome.jp/dbget-bin/www_bget?ko:K16786	path:ko02010
orf0108	K16787	ecfA2	http://www.genome.jp/dbget-bin/www_bget?ko:K16787	path:ko02010
orf0109	K16785	ecfT	http://www.genome.jp/dbget-bin/www_bget?ko:K16785	path:ko02010
orf0110	K06173	truA, PUS1	http://www.genome.jp/dbget-bin/www_bget?ko:K06173
orf0111	K06173	truA, PUS1	http://www.genome.jp/dbget-bin/www_bget?ko:K06173
orf0116	K02902	RP-L28, MRPL28, rpmB	http://www.genome.jp/dbget-bin/www_bget?ko:K02902	path:ko03010
orf0118	K07030	K07030	http://www.genome.jp/dbget-bin/www_bget?ko:K07030
orf0119	K07030	K07030	http://www.genome.jp/dbget-bin/www_bget?ko:K07030
orf0120	K03655	recG	http://www.genome.jp/dbget-bin/www_bget?ko:K03655	path:ko03440
orf0121	K03621	plsX	http://www.genome.jp/dbget-bin/www_bget?ko:K03621	path:ko00561;path:ko00564;path:ko01100
orf0122	K02078	acpP	http://www.genome.jp/dbget-bin/www_bget?ko:K02078
orf0124	K02032	ABC.PE.A1	http://www.genome.jp/dbget-bin/www_bget?ko:K02032
orf0125	K02033	ABC.PE.P	http://www.genome.jp/dbget-bin/www_bget?ko:K02033
orf0126	K02034	ABC.PE.P1	http://www.genome.jp/dbget-bin/www_bget?ko:K02034
orf0127	K02035	ABC.PE.S	http://www.genome.jp/dbget-bin/www_bget?ko:K02035
orf0128	K03685	rnc, DROSHA, RNT1	http://www.genome.jp/dbget-bin/www_bget?ko:K03685	path:ko03008;path:ko05205
orf0129	K03529	smc	http://www.genome.jp/dbget-bin/www_bget?ko:K03529
orf0130	K07024	K07024	http://www.genome.jp/dbget-bin/www_bget?ko:K07024
orf0131	K03110	ftsY	http://www.genome.jp/dbget-bin/www_bget?ko:K03110	path:ko03060;path:ko03070
orf0132	K01919	gshA	http://www.genome.jp/dbget-bin/www_bget?ko:K01919	path:ko00480;path:ko01100
orf0134	K02015	ABC.FEV.P	http://www.genome.jp/dbget-bin/www_bget?ko:K02015	path:ko02010
orf0135	K02015	ABC.FEV.P	http://www.genome.jp/dbget-bin/www_bget?ko:K02015	path:ko02010
orf0136	K02013	ABC.FEV.A	http://www.genome.jp/dbget-bin/www_bget?ko:K02013	path:ko02010
orf0137	K02013	ABC.FEV.A	http://www.genome.jp/dbget-bin/www_bget?ko:K02013	path:ko02010
orf0138	K02016	ABC.FEV.S	http://www.genome.jp/dbget-bin/www_bget?ko:K02016	path:ko02010
orf0152	K02440	GLPF	http://www.genome.jp/dbget-bin/www_bget?ko:K02440
orf0154	K06518	cidA	http://www.genome.jp/dbget-bin/www_bget?ko:K06518
orf0159	K00059	fabG	http://www.genome.jp/dbget-bin/www_bget?ko:K00059	path:ko00061;path:ko00780;path:ko01040;path:ko01100;path:ko01212
orf0161	K03523	bioY	http://www.genome.jp/dbget-bin/www_bget?ko:K03523	path:ko02010
orf0162	K02986	RP-S4, rpsD	http://www.genome.jp/dbget-bin/www_bget?ko:K02986	path:ko03010
orf0166	K07024	K07024	http://www.genome.jp/dbget-bin/www_bget?ko:K07024
orf0168	K09769	K09769	http://www.genome.jp/dbget-bin/www_bget?ko:K09769
orf0170	K03555	mutS	http://www.genome.jp/dbget-bin/www_bget?ko:K03555	path:ko03430
orf0171	K03572	mutL	http://www.genome.jp/dbget-bin/www_bget?ko:K03572	path:ko03430
orf0172	K06287	maf	http://www.genome.jp/dbget-bin/www_bget?ko:K06287
orf0173	K02819	PTS-Tre-EIIC, treB	http://www.genome.jp/dbget-bin/www_bget?ko:K02819	path:ko00500;path:ko02060
orf0174	K03486	treR2, treR	http://www.genome.jp/dbget-bin/www_bget?ko:K03486
orf0175	K07305	msrB	http://www.genome.jp/dbget-bin/www_bget?ko:K07305
orf0176	K03550	ruvA	http://www.genome.jp/dbget-bin/www_bget?ko:K03550	path:ko03440
orf0177	K03551	ruvB	http://www.genome.jp/dbget-bin/www_bget?ko:K03551	path:ko03440
orf0179	K01104	E3.1.3.48	http://www.genome.jp/dbget-bin/www_bget?ko:K01104
orf0188	K07707	agrA	http://www.genome.jp/dbget-bin/www_bget?ko:K07707	path:ko02020
orf0189	K07706	agrC	http://www.genome.jp/dbget-bin/www_bget?ko:K07706	path:ko02020
orf0193	K03311	TC.LIVCS	http://www.genome.jp/dbget-bin/www_bget?ko:K03311
orf0195	K11737	cycA	http://www.genome.jp/dbget-bin/www_bget?ko:K11737
orf0196	K17076	K17076, lysY	http://www.genome.jp/dbget-bin/www_bget?ko:K17076	path:ko02010
orf0197	K17073	lysX1	http://www.genome.jp/dbget-bin/www_bget?ko:K17073	path:ko02010
orf0199	K12410	npdA	http://www.genome.jp/dbget-bin/www_bget?ko:K12410
orf0200	K00661	maa	http://www.genome.jp/dbget-bin/www_bget?ko:K00661
orf0201	K07105	K07105	http://www.genome.jp/dbget-bin/www_bget?ko:K07105
orf0204	K01462	PDF, def	http://www.genome.jp/dbget-bin/www_bget?ko:K01462
orf0205	K02956	RP-S15, MRPS15, rpsO	http://www.genome.jp/dbget-bin/www_bget?ko:K02956	path:ko03010
orf0206	K00962	pnp, PNPT1	http://www.genome.jp/dbget-bin/www_bget?ko:K00962	path:ko00230;path:ko00240;path:ko03018
orf0209	K03549	kup	http://www.genome.jp/dbget-bin/www_bget?ko:K03549
orf0215	K02897	RP-L25, rplY	http://www.genome.jp/dbget-bin/www_bget?ko:K02897	path:ko03010
orf0216	K06183	rsuA	http://www.genome.jp/dbget-bin/www_bget?ko:K06183
orf0217	K01560	E3.8.1.2	http://www.genome.jp/dbget-bin/www_bget?ko:K01560	path:ko00361;path:ko00625;path:ko01100;path:ko01120
orf0218	K00876	udk, UCK	http://www.genome.jp/dbget-bin/www_bget?ko:K00876	path:ko00240;path:ko00983;path:ko01100
orf0223	K09768	K09768	http://www.genome.jp/dbget-bin/www_bget?ko:K09768
orf0224	K03688	ubiB, aarF	http://www.genome.jp/dbget-bin/www_bget?ko:K03688	path:ko00130;path:ko01100;path:ko01110
orf0225	K03688	ubiB, aarF	http://www.genome.jp/dbget-bin/www_bget?ko:K03688	path:ko00130;path:ko01100;path:ko01110
orf0226	K03688	ubiB, aarF	http://www.genome.jp/dbget-bin/www_bget?ko:K03688	path:ko00130;path:ko01100;path:ko01110
orf0227	K03688	ubiB, aarF	http://www.genome.jp/dbget-bin/www_bget?ko:K03688	path:ko00130;path:ko01100;path:ko01110
orf0228	K01921	ddl	http://www.genome.jp/dbget-bin/www_bget?ko:K01921	path:ko00473;path:ko00550;path:ko01100
orf0229	K01929	murF	http://www.genome.jp/dbget-bin/www_bget?ko:K01929	path:ko00300;path:ko00550;path:ko01100
orf0230	K01929	murF	http://www.genome.jp/dbget-bin/www_bget?ko:K01929	path:ko00300;path:ko00550;path:ko01100
orf0231	K01929	murF	http://www.genome.jp/dbget-bin/www_bget?ko:K01929	path:ko00300;path:ko00550;path:ko01100
orf0232	K01929	murF	http://www.genome.jp/dbget-bin/www_bget?ko:K01929	path:ko00300;path:ko00550;path:ko01100
orf0233	K05592	deaD	http://www.genome.jp/dbget-bin/www_bget?ko:K05592	path:ko03018
orf0234	K05592	deaD	http://www.genome.jp/dbget-bin/www_bget?ko:K05592	path:ko03018
orf0235	K00997	acpS	http://www.genome.jp/dbget-bin/www_bget?ko:K00997	path:ko00770
orf0236	K01775	alr	http://www.genome.jp/dbget-bin/www_bget?ko:K01775	path:ko00473;path:ko01100
orf0237	K01775	alr	http://www.genome.jp/dbget-bin/www_bget?ko:K01775	path:ko00473;path:ko01100
orf0238	K01775	alr	http://www.genome.jp/dbget-bin/www_bget?ko:K01775	path:ko00473;path:ko01100
orf0239	K07171	K07171	http://www.genome.jp/dbget-bin/www_bget?ko:K07171
orf0240	K02954	RP-S14, MRPS14, rpsN	http://www.genome.jp/dbget-bin/www_bget?ko:K02954	path:ko03010
orf0243	K01421	yhgE	http://www.genome.jp/dbget-bin/www_bget?ko:K01421
orf0245	K05846	opuBD	http://www.genome.jp/dbget-bin/www_bget?ko:K05846	path:ko02010
orf0246	K05845	opuC	http://www.genome.jp/dbget-bin/www_bget?ko:K05845	path:ko02010
orf0247	K05846	opuBD	http://www.genome.jp/dbget-bin/www_bget?ko:K05846	path:ko02010
orf0248	K05846	opuBD	http://www.genome.jp/dbget-bin/www_bget?ko:K05846	path:ko02010
orf0249	K05847	opuA	http://www.genome.jp/dbget-bin/www_bget?ko:K05847	path:ko02010
orf0250	K05847	opuA	http://www.genome.jp/dbget-bin/www_bget?ko:K05847	path:ko02010
orf0251	K07568	queA	http://www.genome.jp/dbget-bin/www_bget?ko:K07568
orf0252	K07568	queA	http://www.genome.jp/dbget-bin/www_bget?ko:K07568
orf0259	K00773	tgt, QTRT1	http://www.genome.jp/dbget-bin/www_bget?ko:K00773
orf0260	K03210	yajC	http://www.genome.jp/dbget-bin/www_bget?ko:K03210	path:ko03060;path:ko03070
orf0261	K04072	adhE	http://www.genome.jp/dbget-bin/www_bget?ko:K04072	path:ko00010;path:ko00071;path:ko00350;path:ko00620;path:ko00625;path:ko00626;path:ko00650;path:ko01100;path:ko01110;path:ko01120;path:ko01220
orf0262	K15532	yteR, yesR	http://www.genome.jp/dbget-bin/www_bget?ko:K15532
orf0270	K00848	rhaB	http://www.genome.jp/dbget-bin/www_bget?ko:K00848	path:ko00040;path:ko00051;path:ko01120
orf0271	K01813	rhaA	http://www.genome.jp/dbget-bin/www_bget?ko:K01813	path:ko00051;path:ko01120
orf0272	K01629	rhaD	http://www.genome.jp/dbget-bin/www_bget?ko:K01629	path:ko00040;path:ko00051;path:ko01120
orf0273	K03534	rhaM	http://www.genome.jp/dbget-bin/www_bget?ko:K03534
orf0274	K00048	fucO	http://www.genome.jp/dbget-bin/www_bget?ko:K00048	path:ko00630;path:ko00640;path:ko01120
orf0276	K01625	eda	http://www.genome.jp/dbget-bin/www_bget?ko:K01625	path:ko00030;path:ko00630;path:ko01100;path:ko01120;path:ko01200
orf0277	K01625	eda	http://www.genome.jp/dbget-bin/www_bget?ko:K01625	path:ko00030;path:ko00630;path:ko01100;path:ko01120;path:ko01200
orf0278	K00874	kdgK	http://www.genome.jp/dbget-bin/www_bget?ko:K00874	path:ko00030;path:ko01100;path:ko01120;path:ko01200
orf0279	K01815	kduI	http://www.genome.jp/dbget-bin/www_bget?ko:K01815	path:ko00040
orf0280	K00046	idnO	http://www.genome.jp/dbget-bin/www_bget?ko:K00046
orf0281	K01823	idi, IDI	http://www.genome.jp/dbget-bin/www_bget?ko:K01823	path:ko00900;path:ko01100;path:ko01110
orf0282	K00938	E2.7.4.2, mvaK2	http://www.genome.jp/dbget-bin/www_bget?ko:K00938	path:ko00900;path:ko01100;path:ko01110
orf0283	K01597	MVD, mvaD	http://www.genome.jp/dbget-bin/www_bget?ko:K01597	path:ko00900;path:ko01100;path:ko01110
orf0284	K01597	MVD, mvaD	http://www.genome.jp/dbget-bin/www_bget?ko:K01597	path:ko00900;path:ko01100;path:ko01110
orf0285	K00869	E2.7.1.36, MVK, mvaK1	http://www.genome.jp/dbget-bin/www_bget?ko:K00869	path:ko00900;path:ko01100;path:ko01110;path:ko04146
orf0291	K02520	infC, MTIF3	http://www.genome.jp/dbget-bin/www_bget?ko:K02520
orf0292	K02916	RP-L35, MRPL35, rpmI	http://www.genome.jp/dbget-bin/www_bget?ko:K02916	path:ko03010
orf0293	K02887	RP-L20, MRPL20, rplT	http://www.genome.jp/dbget-bin/www_bget?ko:K02887	path:ko03010
orf0306	K07107	ybgC	http://www.genome.jp/dbget-bin/www_bget?ko:K07107
orf0318	K01261	pepA	http://www.genome.jp/dbget-bin/www_bget?ko:K01261
orf0319	K01261	pepA	http://www.genome.jp/dbget-bin/www_bget?ko:K01261
orf0320	K01261	pepA	http://www.genome.jp/dbget-bin/www_bget?ko:K01261
orf0323	K06878	K06878	http://www.genome.jp/dbget-bin/www_bget?ko:K06878
orf0326	K00783	rlmH	http://www.genome.jp/dbget-bin/www_bget?ko:K00783
orf0329	K00077	panE, apbA	http://www.genome.jp/dbget-bin/www_bget?ko:K00077	path:ko00770;path:ko01100;path:ko01110
orf0330	K07035	K07035	http://www.genome.jp/dbget-bin/www_bget?ko:K07035
orf0333	K07304	msrA	http://www.genome.jp/dbget-bin/www_bget?ko:K07304
orf0337	K04486	E3.1.3.15B	http://www.genome.jp/dbget-bin/www_bget?ko:K04486	path:ko00340;path:ko01100;path:ko01110;path:ko01230
orf0342	K03169	topB	http://www.genome.jp/dbget-bin/www_bget?ko:K03169
orf0343	K02821	PTS-Ula-EIIA, ulaC, sgaA	http://www.genome.jp/dbget-bin/www_bget?ko:K02821	path:ko00053;path:ko01100;path:ko01120;path:ko02060
orf0344	K02822	PTS-Ula-EIIB, ulaB, sgaB	http://www.genome.jp/dbget-bin/www_bget?ko:K02822	path:ko00053;path:ko01100;path:ko01120;path:ko02060
orf0345	K06041	E5.3.1.13	http://www.genome.jp/dbget-bin/www_bget?ko:K06041
orf0346	K01714	dapA	http://www.genome.jp/dbget-bin/www_bget?ko:K01714	path:ko00300;path:ko01100;path:ko01110;path:ko01120;path:ko01230
orf0347	K01625	eda	http://www.genome.jp/dbget-bin/www_bget?ko:K01625	path:ko00030;path:ko00630;path:ko01100;path:ko01120;path:ko01200
orf0357	K03475	PTS-Ula-EIIC, ulaA, sgaT	http://www.genome.jp/dbget-bin/www_bget?ko:K03475	path:ko00053;path:ko01100;path:ko01120;path:ko02060
orf0358	K02822	PTS-Ula-EIIB, ulaB, sgaB	http://www.genome.jp/dbget-bin/www_bget?ko:K02822	path:ko00053;path:ko01100;path:ko01120;path:ko02060
orf0360	K07498	K07498	http://www.genome.jp/dbget-bin/www_bget?ko:K07498
orf0363	K07054	K07054	http://www.genome.jp/dbget-bin/www_bget?ko:K07054
orf0366	K02821	PTS-Ula-EIIA, ulaC, sgaA	http://www.genome.jp/dbget-bin/www_bget?ko:K02821	path:ko00053;path:ko01100;path:ko01120;path:ko02060
orf0367	K02822	PTS-Ula-EIIB, ulaB, sgaB	http://www.genome.jp/dbget-bin/www_bget?ko:K02822	path:ko00053;path:ko01100;path:ko01120;path:ko02060
orf0368	K03475	PTS-Ula-EIIC, ulaA, sgaT	http://www.genome.jp/dbget-bin/www_bget?ko:K03475	path:ko00053;path:ko01100;path:ko01120;path:ko02060
orf0369	K03475	PTS-Ula-EIIC, ulaA, sgaT	http://www.genome.jp/dbget-bin/www_bget?ko:K03475	path:ko00053;path:ko01100;path:ko01120;path:ko02060
orf0372	K07217	K07217	http://www.genome.jp/dbget-bin/www_bget?ko:K07217
orf0374	K03284	corA	http://www.genome.jp/dbget-bin/www_bget?ko:K03284
orf0375	K03284	corA	http://www.genome.jp/dbget-bin/www_bget?ko:K03284
orf0379	K01154	hsdS	http://www.genome.jp/dbget-bin/www_bget?ko:K01154
orf0380	K00847	E2.7.1.4, scrK	http://www.genome.jp/dbget-bin/www_bget?ko:K00847	path:ko00051;path:ko00500;path:ko00520;path:ko01100
orf0381	K03484	scrR	http://www.genome.jp/dbget-bin/www_bget?ko:K03484
orf0382	K03484	scrR	http://www.genome.jp/dbget-bin/www_bget?ko:K03484
orf0383	K01193	E3.2.1.26, sacA	http://www.genome.jp/dbget-bin/www_bget?ko:K01193	path:ko00052;path:ko00500;path:ko01100
orf0384	K01193	E3.2.1.26, sacA	http://www.genome.jp/dbget-bin/www_bget?ko:K01193	path:ko00052;path:ko00500;path:ko01100
orf0385	K02808	PTS-Scr-EIIA, scrA	http://www.genome.jp/dbget-bin/www_bget?ko:K02808	path:ko00500;path:ko02060
orf0387	K02808	PTS-Scr-EIIA, scrA	http://www.genome.jp/dbget-bin/www_bget?ko:K02808	path:ko00500;path:ko02060
orf0388	K02808	PTS-Scr-EIIA, scrA	http://www.genome.jp/dbget-bin/www_bget?ko:K02808	path:ko00500;path:ko02060
orf0389	K01182	E3.2.1.10	http://www.genome.jp/dbget-bin/www_bget?ko:K01182	path:ko00052;path:ko00500;path:ko01100
orf0390	K01215	dexB	http://www.genome.jp/dbget-bin/www_bget?ko:K01215
orf0391	K01215	dexB	http://www.genome.jp/dbget-bin/www_bget?ko:K01215
orf0393	K01226	treC	http://www.genome.jp/dbget-bin/www_bget?ko:K01226	path:ko00500
orf0395	K01534	zntA	http://www.genome.jp/dbget-bin/www_bget?ko:K01534
orf0396	K01534	zntA	http://www.genome.jp/dbget-bin/www_bget?ko:K01534
orf0400	K07862	sstT	http://www.genome.jp/dbget-bin/www_bget?ko:K07862
orf0402	K06173	truA, PUS1	http://www.genome.jp/dbget-bin/www_bget?ko:K06173
orf0406	K07304	msrA	http://www.genome.jp/dbget-bin/www_bget?ko:K07304
orf0409	K02761	PTS-Cel-EIIC, celB	http://www.genome.jp/dbget-bin/www_bget?ko:K02761	path:ko02060
orf0410	K02761	PTS-Cel-EIIC, celB	http://www.genome.jp/dbget-bin/www_bget?ko:K02761	path:ko02060
orf0411	K05350	bglB	http://www.genome.jp/dbget-bin/www_bget?ko:K05350	path:ko00460;path:ko00500;path:ko00940;path:ko01100;path:ko01110
orf0412	K05350	bglB	http://www.genome.jp/dbget-bin/www_bget?ko:K05350	path:ko00460;path:ko00500;path:ko00940;path:ko01100;path:ko01110
orf0413	K02760	PTS-Cel-EIIB, celA	http://www.genome.jp/dbget-bin/www_bget?ko:K02760	path:ko02060
orf0414	K02759	PTS-Cel-EIIA, celC	http://www.genome.jp/dbget-bin/www_bget?ko:K02759	path:ko02060
orf0415	K02761	PTS-Cel-EIIC, celB	http://www.genome.jp/dbget-bin/www_bget?ko:K02761	path:ko02060
orf0418	K00121	frmA, ADH5, adhC	http://www.genome.jp/dbget-bin/www_bget?ko:K00121	path:ko00010;path:ko00071;path:ko00350;path:ko00625;path:ko00626;path:ko00680;path:ko00830;path:ko00980;path:ko00982;path:ko01100;path:ko01110;path:ko01120;path:ko01200;path:ko01220;path:ko05204
orf0420	K10254	mycA	http://www.genome.jp/dbget-bin/www_bget?ko:K10254
orf0433	K13935	mdcH	http://www.genome.jp/dbget-bin/www_bget?ko:K13935	path:ko01212
orf0434	K13929	mdcA	http://www.genome.jp/dbget-bin/www_bget?ko:K13929
orf0435	K13929	mdcA	http://www.genome.jp/dbget-bin/www_bget?ko:K13929
orf0436	K13931	mdcC	http://www.genome.jp/dbget-bin/www_bget?ko:K13931
orf0437	K13932	mdcD	http://www.genome.jp/dbget-bin/www_bget?ko:K13932
orf0438	K13934	mdcG	http://www.genome.jp/dbget-bin/www_bget?ko:K13934
orf0440	K13930	mdcB	http://www.genome.jp/dbget-bin/www_bget?ko:K13930
orf0441	K13930	mdcB	http://www.genome.jp/dbget-bin/www_bget?ko:K13930
orf0446	K02822	PTS-Ula-EIIB, ulaB, sgaB	http://www.genome.jp/dbget-bin/www_bget?ko:K02822	path:ko00053;path:ko01100;path:ko01120;path:ko02060
orf0447	K03475	PTS-Ula-EIIC, ulaA, sgaT	http://www.genome.jp/dbget-bin/www_bget?ko:K03475	path:ko00053;path:ko01100;path:ko01120;path:ko02060
orf0450	K01624	FBA, fbaA	http://www.genome.jp/dbget-bin/www_bget?ko:K01624	path:ko00010;path:ko00030;path:ko00051;path:ko00680;path:ko00710;path:ko01100;path:ko01110;path:ko01120;path:ko01200;path:ko01230
orf0459	K06901	pbuG	http://www.genome.jp/dbget-bin/www_bget?ko:K06901
orf0460	K06901	pbuG	http://www.genome.jp/dbget-bin/www_bget?ko:K06901
orf0472	K00864	E2.7.1.30, glpK	http://www.genome.jp/dbget-bin/www_bget?ko:K00864	path:ko00561;path:ko01100;path:ko03320;path:ko04626
orf0473	K00864	E2.7.1.30, glpK	http://www.genome.jp/dbget-bin/www_bget?ko:K00864	path:ko00561;path:ko01100;path:ko03320;path:ko04626
orf0475	K02440	GLPF	http://www.genome.jp/dbget-bin/www_bget?ko:K02440
orf0476	K02440	GLPF	http://www.genome.jp/dbget-bin/www_bget?ko:K02440
orf0478	K00995	E2.7.8.5, pgsA, PGS1	http://www.genome.jp/dbget-bin/www_bget?ko:K00995	path:ko00564;path:ko01100
orf0480	K09004	K09004	http://www.genome.jp/dbget-bin/www_bget?ko:K09004
orf0484	K03657	uvrD, pcrA	http://www.genome.jp/dbget-bin/www_bget?ko:K03657	path:ko03420;path:ko03430
orf0490	K05878	dhaK	http://www.genome.jp/dbget-bin/www_bget?ko:K05878	path:ko00561;path:ko01100
orf0491	K05879	dhaL	http://www.genome.jp/dbget-bin/www_bget?ko:K05879	path:ko00561;path:ko01100
orf0501	K01420	fnr	http://www.genome.jp/dbget-bin/www_bget?ko:K01420
orf0502	K01992	ABC-2.P	http://www.genome.jp/dbget-bin/www_bget?ko:K01992
orf0503	K01992	ABC-2.P	http://www.genome.jp/dbget-bin/www_bget?ko:K01992
orf0504	K01992	ABC-2.P	http://www.genome.jp/dbget-bin/www_bget?ko:K01992
orf0505	K01992	ABC-2.P	http://www.genome.jp/dbget-bin/www_bget?ko:K01992
orf0506	K01992	ABC-2.P	http://www.genome.jp/dbget-bin/www_bget?ko:K01992
orf0507	K01990	ABC-2.A	http://www.genome.jp/dbget-bin/www_bget?ko:K01990
orf0510	K01866	YARS, tyrS	http://www.genome.jp/dbget-bin/www_bget?ko:K01866	path:ko00970
orf0514	K03315	nhaC	http://www.genome.jp/dbget-bin/www_bget?ko:K03315
orf0519	K02529	lacI, galR	http://www.genome.jp/dbget-bin/www_bget?ko:K02529
orf0520	K01785	E5.1.3.3, galM	http://www.genome.jp/dbget-bin/www_bget?ko:K01785	path:ko00010;path:ko00052;path:ko01100;path:ko01110;path:ko01120
orf0521	K01838	pgmB	http://www.genome.jp/dbget-bin/www_bget?ko:K01838	path:ko00500
orf0522	K00691	E2.4.1.8, mapA	http://www.genome.jp/dbget-bin/www_bget?ko:K00691	path:ko00500;path:ko01100
orf0523	K00691	E2.4.1.8, mapA	http://www.genome.jp/dbget-bin/www_bget?ko:K00691	path:ko00500;path:ko01100
orf0524	K02779	PTS-Glc-EIIC, ptsG	http://www.genome.jp/dbget-bin/www_bget?ko:K02779	path:ko00010;path:ko00520;path:ko02060
orf0525	K06896	K06896	http://www.genome.jp/dbget-bin/www_bget?ko:K06896
orf0529	K03826	yiaC	http://www.genome.jp/dbget-bin/www_bget?ko:K03826
orf0530	K03826	yiaC	http://www.genome.jp/dbget-bin/www_bget?ko:K03826
orf0532	K13727	padC	http://www.genome.jp/dbget-bin/www_bget?ko:K13727
orf0533	K13727	padC	http://www.genome.jp/dbget-bin/www_bget?ko:K13727
orf0544	K03186	ubiX	http://www.genome.jp/dbget-bin/www_bget?ko:K03186	path:ko00130;path:ko01100;path:ko01110
orf0545	K03182	ubiD	http://www.genome.jp/dbget-bin/www_bget?ko:K03182	path:ko00130;path:ko01100;path:ko01110
orf0550	K07150	K07150	http://www.genome.jp/dbget-bin/www_bget?ko:K07150
orf0552	K07150	K07150	http://www.genome.jp/dbget-bin/www_bget?ko:K07150
orf0553	K10947	padR	http://www.genome.jp/dbget-bin/www_bget?ko:K10947
orf0565	K02003	ABC.CD.A	http://www.genome.jp/dbget-bin/www_bget?ko:K02003
orf0566	K02003	ABC.CD.A	http://www.genome.jp/dbget-bin/www_bget?ko:K02003
orf0567	K02004	ABC.CD.P	http://www.genome.jp/dbget-bin/www_bget?ko:K02004
orf0568	K02004	ABC.CD.P	http://www.genome.jp/dbget-bin/www_bget?ko:K02004
orf0569	K01785	E5.1.3.3, galM	http://www.genome.jp/dbget-bin/www_bget?ko:K01785	path:ko00010;path:ko00052;path:ko01100;path:ko01110;path:ko01120
orf0570	K01785	E5.1.3.3, galM	http://www.genome.jp/dbget-bin/www_bget?ko:K01785	path:ko00010;path:ko00052;path:ko01100;path:ko01110;path:ko01120
orf0572	K02756	PTS-Bgl-EIIB, bglF	http://www.genome.jp/dbget-bin/www_bget?ko:K02756	path:ko02060
orf0574	K06726	rbsD	http://www.genome.jp/dbget-bin/www_bget?ko:K06726	path:ko02010
orf0575	K00852	rbsK, RBKS	http://www.genome.jp/dbget-bin/www_bget?ko:K00852	path:ko00030
orf0576	K02529	lacI, galR	http://www.genome.jp/dbget-bin/www_bget?ko:K02529
orf0577	K02529	lacI, galR	http://www.genome.jp/dbget-bin/www_bget?ko:K02529
orf0578	K02529	lacI, galR	http://www.genome.jp/dbget-bin/www_bget?ko:K02529
orf0580	K02003	ABC.CD.A	http://www.genome.jp/dbget-bin/www_bget?ko:K02003
orf0581	K02003	ABC.CD.A	http://www.genome.jp/dbget-bin/www_bget?ko:K02003
orf0582	K02004	ABC.CD.P	http://www.genome.jp/dbget-bin/www_bget?ko:K02004
orf0583	K01226	treC	http://www.genome.jp/dbget-bin/www_bget?ko:K01226	path:ko00500
orf0585	K09815	znuA	http://www.genome.jp/dbget-bin/www_bget?ko:K09815	path:ko02010
orf0586	K07707	agrA	http://www.genome.jp/dbget-bin/www_bget?ko:K07707	path:ko02020
orf0587	K07706	agrC	http://www.genome.jp/dbget-bin/www_bget?ko:K07706	path:ko02020
orf0589	K07813	agrB	http://www.genome.jp/dbget-bin/www_bget?ko:K07813	path:ko02020
orf0590	K07813	agrB	http://www.genome.jp/dbget-bin/www_bget?ko:K07813	path:ko02020
orf0603	K16509	spxA	http://www.genome.jp/dbget-bin/www_bget?ko:K16509
orf0604	K16509	spxA	http://www.genome.jp/dbget-bin/www_bget?ko:K16509
orf0608	K00432	E1.11.1.9	http://www.genome.jp/dbget-bin/www_bget?ko:K00432	path:ko00480;path:ko00590;path:ko04918
orf0609	K07173	luxS	http://www.genome.jp/dbget-bin/www_bget?ko:K07173	path:ko00270;path:ko01100;path:ko01230;path:ko05111
orf0610	K01760	metC	http://www.genome.jp/dbget-bin/www_bget?ko:K01760	path:ko00270;path:ko00450;path:ko01100;path:ko01110;path:ko01230
orf0611	K01760	metC	http://www.genome.jp/dbget-bin/www_bget?ko:K01760	path:ko00270;path:ko00450;path:ko01100;path:ko01110;path:ko01230
orf0613	K01738	cysK	http://www.genome.jp/dbget-bin/www_bget?ko:K01738	path:ko00270;path:ko00920;path:ko01100;path:ko01120;path:ko01200;path:ko01230
orf0614	K01738	cysK	http://www.genome.jp/dbget-bin/www_bget?ko:K01738	path:ko00270;path:ko00920;path:ko01100;path:ko01120;path:ko01200;path:ko01230
orf0615	K02356	efp	http://www.genome.jp/dbget-bin/www_bget?ko:K02356
orf0616	K03686	dnaJ	http://www.genome.jp/dbget-bin/www_bget?ko:K03686
orf0620	K01586	lysA	http://www.genome.jp/dbget-bin/www_bget?ko:K01586	path:ko00300;path:ko01100;path:ko01110;path:ko01120;path:ko01230
orf0621	K01586	lysA	http://www.genome.jp/dbget-bin/www_bget?ko:K01586	path:ko00300;path:ko01100;path:ko01110;path:ko01120;path:ko01230
orf0622	K01778	dapF	http://www.genome.jp/dbget-bin/www_bget?ko:K01778	path:ko00300;path:ko01100;path:ko01110;path:ko01120;path:ko01230
orf0623	K01714	dapA	http://www.genome.jp/dbget-bin/www_bget?ko:K01714	path:ko00300;path:ko01100;path:ko01110;path:ko01120;path:ko01230
orf0624	K00215	dapB	http://www.genome.jp/dbget-bin/www_bget?ko:K00215	path:ko00300;path:ko01100;path:ko01110;path:ko01120;path:ko01230
orf0625	K05822	dapH, dapD	http://www.genome.jp/dbget-bin/www_bget?ko:K05822	path:ko00300;path:ko01100;path:ko01110;path:ko01230
orf0626	K00133	asd	http://www.genome.jp/dbget-bin/www_bget?ko:K00133	path:ko00260;path:ko00270;path:ko00300;path:ko01100;path:ko01110;path:ko01120;path:ko01210;path:ko01230
orf0627	K00928	lysC	http://www.genome.jp/dbget-bin/www_bget?ko:K00928	path:ko00260;path:ko00270;path:ko00300;path:ko01100;path:ko01110;path:ko01120;path:ko01210;path:ko01230
orf0628	K01451	hipO	http://www.genome.jp/dbget-bin/www_bget?ko:K01451	path:ko00360
orf0629	K00841	patA	http://www.genome.jp/dbget-bin/www_bget?ko:K00841	path:ko00300;path:ko01100;path:ko01110;path:ko01230
orf0634	K03502	DPO5C, umuC	http://www.genome.jp/dbget-bin/www_bget?ko:K03502
orf0635	K00849	galK	http://www.genome.jp/dbget-bin/www_bget?ko:K00849	path:ko00052;path:ko00520;path:ko01100;path:ko01110
orf0636	K01785	E5.1.3.3, galM	http://www.genome.jp/dbget-bin/www_bget?ko:K01785	path:ko00010;path:ko00052;path:ko01100;path:ko01110;path:ko01120
orf0637	K01785	E5.1.3.3, galM	http://www.genome.jp/dbget-bin/www_bget?ko:K01785	path:ko00010;path:ko00052;path:ko01100;path:ko01110;path:ko01120
orf0638	K01785	E5.1.3.3, galM	http://www.genome.jp/dbget-bin/www_bget?ko:K01785	path:ko00010;path:ko00052;path:ko01100;path:ko01110;path:ko01120
orf0639	K16209	lacS, galP, rafP	http://www.genome.jp/dbget-bin/www_bget?ko:K16209
orf0640	K16209	lacS, galP, rafP	http://www.genome.jp/dbget-bin/www_bget?ko:K16209
orf0653	K11706	mtsC	http://www.genome.jp/dbget-bin/www_bget?ko:K11706	path:ko02010
orf0654	K11706	mtsC	http://www.genome.jp/dbget-bin/www_bget?ko:K11706	path:ko02010
orf0655	K11705	mtsB	http://www.genome.jp/dbget-bin/www_bget?ko:K11705	path:ko02010
orf0656	K11705	mtsB	http://www.genome.jp/dbget-bin/www_bget?ko:K11705	path:ko02010
orf0657	K11704	mtsA	http://www.genome.jp/dbget-bin/www_bget?ko:K11704	path:ko02010
orf0658	K11704	mtsA	http://www.genome.jp/dbget-bin/www_bget?ko:K11704	path:ko02010
orf0659	K11704	mtsA	http://www.genome.jp/dbget-bin/www_bget?ko:K11704	path:ko02010
orf0666	K01610	E4.1.1.49, pckA	http://www.genome.jp/dbget-bin/www_bget?ko:K01610	path:ko00010;path:ko00020;path:ko00620;path:ko00710;path:ko01100;path:ko01110;path:ko01120;path:ko01200
orf0670	K03402	argR, ahrC	http://www.genome.jp/dbget-bin/www_bget?ko:K03402
orf0676	K16137	nemR	http://www.genome.jp/dbget-bin/www_bget?ko:K16137
orf0681	K07217	K07217	http://www.genome.jp/dbget-bin/www_bget?ko:K07217
orf0682	K02027	ABC.MS.S	http://www.genome.jp/dbget-bin/www_bget?ko:K02027
orf0683	K02025	ABC.MS.P	http://www.genome.jp/dbget-bin/www_bget?ko:K02025
orf0684	K02026	ABC.MS.P1	http://www.genome.jp/dbget-bin/www_bget?ko:K02026
orf0698	K07284	srtA	http://www.genome.jp/dbget-bin/www_bget?ko:K07284
orf0699	K07284	srtA	http://www.genome.jp/dbget-bin/www_bget?ko:K07284
orf0703	K05340	glcU	http://www.genome.jp/dbget-bin/www_bget?ko:K05340
orf0704	K03294	TC.APA	http://www.genome.jp/dbget-bin/www_bget?ko:K03294
orf0707	K01515	nudF	http://www.genome.jp/dbget-bin/www_bget?ko:K01515	path:ko00230
orf0709	K01243	mtnN, mtn, pfs	http://www.genome.jp/dbget-bin/www_bget?ko:K01243	path:ko00270;path:ko01100;path:ko01230
orf0713	K07386	pepO	http://www.genome.jp/dbget-bin/www_bget?ko:K07386
orf0714	K07386	pepO	http://www.genome.jp/dbget-bin/www_bget?ko:K07386
orf0715	K07386	pepO	http://www.genome.jp/dbget-bin/www_bget?ko:K07386
orf0716	K07386	pepO	http://www.genome.jp/dbget-bin/www_bget?ko:K07386
orf0718	K00948	PRPS, prsA	http://www.genome.jp/dbget-bin/www_bget?ko:K00948	path:ko00030;path:ko00230;path:ko01100;path:ko01110;path:ko01120;path:ko01200;path:ko01230
orf0719	K04487	iscS, NFS1	http://www.genome.jp/dbget-bin/www_bget?ko:K04487	path:ko00730;path:ko01100;path:ko04122
orf0722	K08217	mef	http://www.genome.jp/dbget-bin/www_bget?ko:K08217
orf0723	K08217	mef	http://www.genome.jp/dbget-bin/www_bget?ko:K08217
orf0724	K08217	mef	http://www.genome.jp/dbget-bin/www_bget?ko:K08217
orf0730	K00566	mnmA, trmU, TRMU	http://www.genome.jp/dbget-bin/www_bget?ko:K00566	path:ko04122
orf0731	K03758	arcD, lysl, lysP	http://www.genome.jp/dbget-bin/www_bget?ko:K03758
orf0733	K08161	mdtG	http://www.genome.jp/dbget-bin/www_bget?ko:K08161
orf0736	K03169	topB	http://www.genome.jp/dbget-bin/www_bget?ko:K03169
orf0738	K00567	E2.1.1.63, MGMT, ogt	http://www.genome.jp/dbget-bin/www_bget?ko:K00567
orf0740	K11041	eta	http://www.genome.jp/dbget-bin/www_bget?ko:K11041	path:ko05150
orf0742	K05837	rodA, mrdB	http://www.genome.jp/dbget-bin/www_bget?ko:K05837
orf0743	K00537	ARSC1, arsC	http://www.genome.jp/dbget-bin/www_bget?ko:K00537
orf0744	K02437	gcvH, GCSH	http://www.genome.jp/dbget-bin/www_bget?ko:K02437	path:ko00260;path:ko00630;path:ko01110
orf0745	K02071	metN	http://www.genome.jp/dbget-bin/www_bget?ko:K02071	path:ko02010
orf0746	K02072	metI	http://www.genome.jp/dbget-bin/www_bget?ko:K02072	path:ko02010
orf0747	K02073	metQ	http://www.genome.jp/dbget-bin/www_bget?ko:K02073	path:ko02010
orf0748	K02073	metQ	http://www.genome.jp/dbget-bin/www_bget?ko:K02073	path:ko02010
orf0749	K09013	sufC	http://www.genome.jp/dbget-bin/www_bget?ko:K09013
orf0750	K09013	sufC	http://www.genome.jp/dbget-bin/www_bget?ko:K09013
orf0751	K09015	sufD	http://www.genome.jp/dbget-bin/www_bget?ko:K09015
orf0752	K09015	sufD	http://www.genome.jp/dbget-bin/www_bget?ko:K09015
orf0753	K09015	sufD	http://www.genome.jp/dbget-bin/www_bget?ko:K09015
orf0754	K11717	sufS	http://www.genome.jp/dbget-bin/www_bget?ko:K11717	path:ko00450;path:ko01100
orf0755	K11717	sufS	http://www.genome.jp/dbget-bin/www_bget?ko:K11717	path:ko00450;path:ko01100
orf0756	K11717	sufS	http://www.genome.jp/dbget-bin/www_bget?ko:K11717	path:ko00450;path:ko01100
orf0757	K11717	sufS	http://www.genome.jp/dbget-bin/www_bget?ko:K11717	path:ko00450;path:ko01100
orf0758	K04488	iscU, nifU	http://www.genome.jp/dbget-bin/www_bget?ko:K04488
orf0759	K09014	sufB	http://www.genome.jp/dbget-bin/www_bget?ko:K09014
orf0763	K02003	ABC.CD.A	http://www.genome.jp/dbget-bin/www_bget?ko:K02003
orf0765	K07533	prsA	http://www.genome.jp/dbget-bin/www_bget?ko:K07533
orf0766	K07029	K07029	http://www.genome.jp/dbget-bin/www_bget?ko:K07029
orf0772	K07707	agrA	http://www.genome.jp/dbget-bin/www_bget?ko:K07707	path:ko02020
orf0773	K07706	agrC	http://www.genome.jp/dbget-bin/www_bget?ko:K07706	path:ko02020
orf0776	K07284	srtA	http://www.genome.jp/dbget-bin/www_bget?ko:K07284
orf0777	K03488	licT, bglG	http://www.genome.jp/dbget-bin/www_bget?ko:K03488
orf0778	K02755	PTS-Bgl-EIIA, bglF	http://www.genome.jp/dbget-bin/www_bget?ko:K02755	path:ko02060
orf0779	K02755	PTS-Bgl-EIIA, bglF	http://www.genome.jp/dbget-bin/www_bget?ko:K02755	path:ko02060
orf0780	K01223	E3.2.1.86B, bglA	http://www.genome.jp/dbget-bin/www_bget?ko:K01223	path:ko00010
orf0782	K02761	PTS-Cel-EIIC, celB	http://www.genome.jp/dbget-bin/www_bget?ko:K02761	path:ko02060
orf0783	K09963	K09963	http://www.genome.jp/dbget-bin/www_bget?ko:K09963
orf0784	K01465	URA4, pyrC	http://www.genome.jp/dbget-bin/www_bget?ko:K01465	path:ko00240;path:ko01100
orf0785	K01042	selA	http://www.genome.jp/dbget-bin/www_bget?ko:K01042	path:ko00450;path:ko00970
orf0787	K00874	kdgK	http://www.genome.jp/dbget-bin/www_bget?ko:K00874	path:ko00030;path:ko01100;path:ko01120;path:ko01200
orf0795	K02768	PTS-Fru-EIIA, fruB	http://www.genome.jp/dbget-bin/www_bget?ko:K02768	path:ko00051;path:ko01100;path:ko01120;path:ko02060
orf0796	K01624	FBA, fbaA	http://www.genome.jp/dbget-bin/www_bget?ko:K01624	path:ko00010;path:ko00030;path:ko00051;path:ko00680;path:ko00710;path:ko01100;path:ko01110;path:ko01120;path:ko01200;path:ko01230
orf0797	K02769	PTS-Fru-EIIB, fruA	http://www.genome.jp/dbget-bin/www_bget?ko:K02769	path:ko00051;path:ko01100;path:ko01120;path:ko02060
orf0798	K02770	PTS-Fru-EIIC, fruA	http://www.genome.jp/dbget-bin/www_bget?ko:K02770	path:ko00051;path:ko01100;path:ko01120;path:ko02060
orf0801	K06966	K06966	http://www.genome.jp/dbget-bin/www_bget?ko:K06966
orf0807	K02529	lacI, galR	http://www.genome.jp/dbget-bin/www_bget?ko:K02529
orf0808	K01223	E3.2.1.86B, bglA	http://www.genome.jp/dbget-bin/www_bget?ko:K01223	path:ko00010
orf0812	K00940	E2.7.4.6, ndk	http://www.genome.jp/dbget-bin/www_bget?ko:K00940	path:ko00230;path:ko00240;path:ko01100;path:ko01110
orf0813	K01531	E3.6.3.2, mgtA, mgtB	http://www.genome.jp/dbget-bin/www_bget?ko:K01531
orf0816	K02071	metN	http://www.genome.jp/dbget-bin/www_bget?ko:K02071	path:ko02010
orf0817	K02072	metI	http://www.genome.jp/dbget-bin/www_bget?ko:K02072	path:ko02010
orf0818	K02073	metQ	http://www.genome.jp/dbget-bin/www_bget?ko:K02073	path:ko02010
orf0820	K03315	nhaC	http://www.genome.jp/dbget-bin/www_bget?ko:K03315
orf0821	K03315	nhaC	http://www.genome.jp/dbget-bin/www_bget?ko:K03315
orf0823	K03293	TC.AAT	http://www.genome.jp/dbget-bin/www_bget?ko:K03293
orf0826	K00077	panE, apbA	http://www.genome.jp/dbget-bin/www_bget?ko:K00077	path:ko00770;path:ko01100;path:ko01110
orf0828	K00865	glxK	http://www.genome.jp/dbget-bin/www_bget?ko:K00865	path:ko00260;path:ko00561;path:ko00630;path:ko01100;path:ko01110
orf0832	K15634	gpmB	http://www.genome.jp/dbget-bin/www_bget?ko:K15634	path:ko00010;path:ko00260;path:ko00680;path:ko01100;path:ko01110;path:ko01120;path:ko01200;path:ko01230
orf0833	K15634	gpmB	http://www.genome.jp/dbget-bin/www_bget?ko:K15634	path:ko00010;path:ko00260;path:ko00680;path:ko01100;path:ko01110;path:ko01120;path:ko01200;path:ko01230
orf0834	K09963	K09963	http://www.genome.jp/dbget-bin/www_bget?ko:K09963
orf0835	K09963	K09963	http://www.genome.jp/dbget-bin/www_bget?ko:K09963
orf0836	K09963	K09963	http://www.genome.jp/dbget-bin/www_bget?ko:K09963
orf0837	K09963	K09963	http://www.genome.jp/dbget-bin/www_bget?ko:K09963
orf0838	K07106	murQ	http://www.genome.jp/dbget-bin/www_bget?ko:K07106	path:ko00520
orf0839	K02810	PTS-Scr-EIIC, scrA	http://www.genome.jp/dbget-bin/www_bget?ko:K02810	path:ko00500;path:ko02060
orf0840	K03647	nrdI	http://www.genome.jp/dbget-bin/www_bget?ko:K03647
orf0841	K03758	arcD, lysl, lysP	http://www.genome.jp/dbget-bin/www_bget?ko:K03758
orf0842	K01992	ABC-2.P	http://www.genome.jp/dbget-bin/www_bget?ko:K01992
orf0843	K01990	ABC-2.A	http://www.genome.jp/dbget-bin/www_bget?ko:K01990
orf0844	K11741	sugE	http://www.genome.jp/dbget-bin/www_bget?ko:K11741
orf0848	K01304	E3.4.19.3, pcp	http://www.genome.jp/dbget-bin/www_bget?ko:K01304
orf0850	K03811	pnuC	http://www.genome.jp/dbget-bin/www_bget?ko:K03811
orf0851	K08234	yaeR	http://www.genome.jp/dbget-bin/www_bget?ko:K08234
orf0858	K07024	K07024	http://www.genome.jp/dbget-bin/www_bget?ko:K07024
orf0859	K03648	UNG, UDG	http://www.genome.jp/dbget-bin/www_bget?ko:K03648	path:ko03410;path:ko05340
orf0860	K00625	E2.3.1.8, pta	http://www.genome.jp/dbget-bin/www_bget?ko:K00625	path:ko00430;path:ko00620;path:ko00640;path:ko00680;path:ko00720;path:ko01100;path:ko01120;path:ko01200
orf0861	K06925	tsaE	http://www.genome.jp/dbget-bin/www_bget?ko:K06925
orf0863	K02342	DPO3E, dnaQ	http://www.genome.jp/dbget-bin/www_bget?ko:K02342	path:ko00230;path:ko00240;path:ko01100;path:ko03030;path:ko03430;path:ko03440
orf0864	K01142	E3.1.11.2, xthA	http://www.genome.jp/dbget-bin/www_bget?ko:K01142	path:ko03410
orf0865	K03810	mviM	http://www.genome.jp/dbget-bin/www_bget?ko:K03810
orf0866	K00075	murB	http://www.genome.jp/dbget-bin/www_bget?ko:K00075	path:ko00520;path:ko00550;path:ko01100
orf0873	K00244	frdA	http://www.genome.jp/dbget-bin/www_bget?ko:K00244	path:ko00190;path:ko00620;path:ko00720;path:ko01100;path:ko01110;path:ko01120;path:ko01200;path:ko02020
orf0877	K01598	PPCDC, coaC	http://www.genome.jp/dbget-bin/www_bget?ko:K01598	path:ko00770;path:ko01100
orf0878	K01922	PPCS, coaB	http://www.genome.jp/dbget-bin/www_bget?ko:K01922	path:ko00770;path:ko01100
orf0881	K11072	potA	http://www.genome.jp/dbget-bin/www_bget?ko:K11072	path:ko02010
orf0882	K11071	potB	http://www.genome.jp/dbget-bin/www_bget?ko:K11071	path:ko02010
orf0883	K11070	potC	http://www.genome.jp/dbget-bin/www_bget?ko:K11070	path:ko02010
orf0884	K11069	potD	http://www.genome.jp/dbget-bin/www_bget?ko:K11069	path:ko02010
orf0885	K00549	metE	http://www.genome.jp/dbget-bin/www_bget?ko:K00549	path:ko00270;path:ko00450;path:ko01100;path:ko01110;path:ko01230
orf0887	K06158	ABCF3	http://www.genome.jp/dbget-bin/www_bget?ko:K06158
orf0888	K01926	rex	http://www.genome.jp/dbget-bin/www_bget?ko:K01926
orf0890	K07089	K07089	http://www.genome.jp/dbget-bin/www_bget?ko:K07089
orf0891	K07089	K07089	http://www.genome.jp/dbget-bin/www_bget?ko:K07089
orf0892	K07089	K07089	http://www.genome.jp/dbget-bin/www_bget?ko:K07089
orf0893	K08986	ycgQ	http://www.genome.jp/dbget-bin/www_bget?ko:K08986
orf0894	K08986	ycgQ	http://www.genome.jp/dbget-bin/www_bget?ko:K08986
orf0899	K15051	K15051, endA	http://www.genome.jp/dbget-bin/www_bget?ko:K15051
orf0902	K07447	ruvX	http://www.genome.jp/dbget-bin/www_bget?ko:K07447
orf0904	K07090	K07090	http://www.genome.jp/dbget-bin/www_bget?ko:K07090
orf0905	K07090	K07090	http://www.genome.jp/dbget-bin/www_bget?ko:K07090
orf0906	K07090	K07090	http://www.genome.jp/dbget-bin/www_bget?ko:K07090
orf0910	K00027	E1.1.1.38, sfcA, maeA	http://www.genome.jp/dbget-bin/www_bget?ko:K00027	path:ko00620;path:ko01200;path:ko02020
orf0911	K00027	E1.1.1.38, sfcA, maeA	http://www.genome.jp/dbget-bin/www_bget?ko:K00027	path:ko00620;path:ko01200;path:ko02020
orf0913	K10530	lctO	http://www.genome.jp/dbget-bin/www_bget?ko:K10530
orf0924	K02004	ABC.CD.P	http://www.genome.jp/dbget-bin/www_bget?ko:K02004
orf0925	K02003	ABC.CD.A	http://www.genome.jp/dbget-bin/www_bget?ko:K02003
orf0927	K01183	E3.2.1.14	http://www.genome.jp/dbget-bin/www_bget?ko:K01183	path:ko00520;path:ko01110
orf0928	K01448	E3.5.1.28B, amiA, amiB, amiC	http://www.genome.jp/dbget-bin/www_bget?ko:K01448
orf0929	K03471	rnhC	http://www.genome.jp/dbget-bin/www_bget?ko:K03471	path:ko03030
orf0930	K09888	zapA	http://www.genome.jp/dbget-bin/www_bget?ko:K09888
orf0932	K07456	mutS2	http://www.genome.jp/dbget-bin/www_bget?ko:K07456	path:ko03430
orf0933	K03671	trxA	http://www.genome.jp/dbget-bin/www_bget?ko:K03671
orf0934	K03703	uvrC	http://www.genome.jp/dbget-bin/www_bget?ko:K03703	path:ko03420
orf0935	K01990	ABC-2.A	http://www.genome.jp/dbget-bin/www_bget?ko:K01990
orf0936	K01992	ABC-2.P	http://www.genome.jp/dbget-bin/www_bget?ko:K01992
orf0937	K04041	fbp3	http://www.genome.jp/dbget-bin/www_bget?ko:K04041	path:ko00010;path:ko00030;path:ko00051;path:ko00680;path:ko00710;path:ko01100;path:ko01110;path:ko01120;path:ko01200
orf0938	K07010	K07010	http://www.genome.jp/dbget-bin/www_bget?ko:K07010
orf0939	K07010	K07010	http://www.genome.jp/dbget-bin/www_bget?ko:K07010
orf0941	K02123	ATPVI, ntpI	http://www.genome.jp/dbget-bin/www_bget?ko:K02123	path:ko00190;path:ko01100
orf0942	K02124	ATPVK, ntpK	http://www.genome.jp/dbget-bin/www_bget?ko:K02124	path:ko00190;path:ko01100
orf0943	K02121	ATPVE, ntpE	http://www.genome.jp/dbget-bin/www_bget?ko:K02121	path:ko00190;path:ko01100
orf0944	K02119	ATPVC, ntpC	http://www.genome.jp/dbget-bin/www_bget?ko:K02119	path:ko00190;path:ko01100
orf0945	K02122	ATPVF, ntpF	http://www.genome.jp/dbget-bin/www_bget?ko:K02122	path:ko00190;path:ko01100
orf0946	K02117	ATPVA, ntpA	http://www.genome.jp/dbget-bin/www_bget?ko:K02117	path:ko00190;path:ko01100
orf0947	K02117	ATPVA, ntpA	http://www.genome.jp/dbget-bin/www_bget?ko:K02117	path:ko00190;path:ko01100
orf0948	K02118	ATPVB, ntpB	http://www.genome.jp/dbget-bin/www_bget?ko:K02118	path:ko00190;path:ko01100
orf0949	K02118	ATPVB, ntpB	http://www.genome.jp/dbget-bin/www_bget?ko:K02118	path:ko00190;path:ko01100
orf0950	K02120	ATPVD, ntpD	http://www.genome.jp/dbget-bin/www_bget?ko:K02120	path:ko00190;path:ko01100
orf0951	K03498	trkH	http://www.genome.jp/dbget-bin/www_bget?ko:K03498
orf0953	K01750	E4.3.1.12, ocd	http://www.genome.jp/dbget-bin/www_bget?ko:K01750	path:ko00330;path:ko01110;path:ko01230
orf0954	K01750	E4.3.1.12, ocd	http://www.genome.jp/dbget-bin/www_bget?ko:K01750	path:ko00330;path:ko01110;path:ko01230
orf0956	K01759	E4.4.1.5, GLO1, gloA	http://www.genome.jp/dbget-bin/www_bget?ko:K01759	path:ko00620;path:ko04011
orf0957	K03574	mutT, NUDT15, MTH2	http://www.genome.jp/dbget-bin/www_bget?ko:K03574
orf0958	K07024	K07024	http://www.genome.jp/dbget-bin/www_bget?ko:K07024
orf0959	K06885	K06885	http://www.genome.jp/dbget-bin/www_bget?ko:K06885
orf0960	K16869	lipL	http://www.genome.jp/dbget-bin/www_bget?ko:K16869
orf0962	K03048	rpoE	http://www.genome.jp/dbget-bin/www_bget?ko:K03048	path:ko00230;path:ko00240;path:ko01100;path:ko03020
orf0963	K03088	SIG3.2, rpoE	http://www.genome.jp/dbget-bin/www_bget?ko:K03088
orf0964	K03088	SIG3.2, rpoE	http://www.genome.jp/dbget-bin/www_bget?ko:K03088
orf0969	K03092	SIG54, rpoN	http://www.genome.jp/dbget-bin/www_bget?ko:K03092	path:ko02020;path:ko05111
orf0970	K05311	cggR	http://www.genome.jp/dbget-bin/www_bget?ko:K05311
orf0971	K00134	GAPDH, gapA	http://www.genome.jp/dbget-bin/www_bget?ko:K00134	path:ko00010;path:ko00710;path:ko01100;path:ko01110;path:ko01120;path:ko01200;path:ko01230;path:ko04066;path:ko05010
orf0972	K00927	PGK, pgk	http://www.genome.jp/dbget-bin/www_bget?ko:K00927	path:ko00010;path:ko00710;path:ko01100;path:ko01110;path:ko01120;path:ko01200;path:ko01230
orf0973	K01803	TPI, tpiA	http://www.genome.jp/dbget-bin/www_bget?ko:K01803	path:ko00010;path:ko00051;path:ko00562;path:ko00710;path:ko01100;path:ko01110;path:ko01120;path:ko01200;path:ko01230
orf0974	K01689	ENO, eno	http://www.genome.jp/dbget-bin/www_bget?ko:K01689	path:ko00010;path:ko00680;path:ko01100;path:ko01110;path:ko01120;path:ko01200;path:ko01230;path:ko03018;path:ko04066
orf0977	K01439	dapE	http://www.genome.jp/dbget-bin/www_bget?ko:K01439	path:ko00300;path:ko01100;path:ko01120;path:ko01230
orf0978	K01439	dapE	http://www.genome.jp/dbget-bin/www_bget?ko:K01439	path:ko00300;path:ko01100;path:ko01120;path:ko01230
orf0979	K16923	qrtT	http://www.genome.jp/dbget-bin/www_bget?ko:K16923
orf0982	K06975	K06975	http://www.genome.jp/dbget-bin/www_bget?ko:K06975
orf0983	K03075	secG	http://www.genome.jp/dbget-bin/www_bget?ko:K03075	path:ko03060;path:ko03070
orf0984	K03928	yvaK	http://www.genome.jp/dbget-bin/www_bget?ko:K03928
orf0985	K12573	rnr, vacB	http://www.genome.jp/dbget-bin/www_bget?ko:K12573	path:ko03018
orf0986	K12573	rnr, vacB	http://www.genome.jp/dbget-bin/www_bget?ko:K12573	path:ko03018
orf0987	K12573	rnr, vacB	http://www.genome.jp/dbget-bin/www_bget?ko:K12573	path:ko03018
orf0988	K03664	smpB	http://www.genome.jp/dbget-bin/www_bget?ko:K03664
orf0989	K02108	ATPF0A, atpB	http://www.genome.jp/dbget-bin/www_bget?ko:K02108	path:ko00190;path:ko00195;path:ko01100
orf0990	K02110	ATPF0C, atpE	http://www.genome.jp/dbget-bin/www_bget?ko:K02110	path:ko00190;path:ko00195;path:ko01100
orf0991	K02109	ATPF0B, atpF	http://www.genome.jp/dbget-bin/www_bget?ko:K02109	path:ko00190;path:ko00195;path:ko01100
orf0992	K02113	ATPF1D, atpH	http://www.genome.jp/dbget-bin/www_bget?ko:K02113	path:ko00190;path:ko00195;path:ko01100
orf0993	K02111	ATPF1A, atpA	http://www.genome.jp/dbget-bin/www_bget?ko:K02111	path:ko00190;path:ko00195;path:ko01100
orf0994	K02115	ATPF1G, atpG	http://www.genome.jp/dbget-bin/www_bget?ko:K02115	path:ko00190;path:ko00195;path:ko01100
orf0995	K02112	ATPF1B, atpD	http://www.genome.jp/dbget-bin/www_bget?ko:K02112	path:ko00190;path:ko00195;path:ko01100
orf0996	K02114	ATPF1E, atpC	http://www.genome.jp/dbget-bin/www_bget?ko:K02114	path:ko00190;path:ko00195;path:ko01100
orf0997	K00790	murA	http://www.genome.jp/dbget-bin/www_bget?ko:K00790	path:ko00520;path:ko00550;path:ko01100
orf0999	K08998	K08998	http://www.genome.jp/dbget-bin/www_bget?ko:K08998
orf1004	K03710	K03710	http://www.genome.jp/dbget-bin/www_bget?ko:K03710
orf1007	K02760	PTS-Cel-EIIB, celA	http://www.genome.jp/dbget-bin/www_bget?ko:K02760	path:ko02060
orf1008	K02240	comFA	http://www.genome.jp/dbget-bin/www_bget?ko:K02240
orf1009	K02242	comFC	http://www.genome.jp/dbget-bin/www_bget?ko:K02242
orf1011	K03070	secA	http://www.genome.jp/dbget-bin/www_bget?ko:K03070	path:ko03060;path:ko03070
orf1012	K02836	prfB	http://www.genome.jp/dbget-bin/www_bget?ko:K02836
orf1013	K09812	ftsE	http://www.genome.jp/dbget-bin/www_bget?ko:K09812	path:ko02010
orf1014	K09811	ftsX	http://www.genome.jp/dbget-bin/www_bget?ko:K09811	path:ko02010
orf1015	K06131	cls	http://www.genome.jp/dbget-bin/www_bget?ko:K06131	path:ko00564;path:ko01100
orf1016	K02040	pstS	http://www.genome.jp/dbget-bin/www_bget?ko:K02040	path:ko02010;path:ko02020;path:ko05152
orf1017	K02037	pstC	http://www.genome.jp/dbget-bin/www_bget?ko:K02037	path:ko02010
orf1018	K02037	pstC	http://www.genome.jp/dbget-bin/www_bget?ko:K02037	path:ko02010
orf1019	K02038	pstA	http://www.genome.jp/dbget-bin/www_bget?ko:K02038	path:ko02010
orf1020	K02036	pstB	http://www.genome.jp/dbget-bin/www_bget?ko:K02036	path:ko02010
orf1021	K02036	pstB	http://www.genome.jp/dbget-bin/www_bget?ko:K02036	path:ko02010
orf1022	K02039	phoU	http://www.genome.jp/dbget-bin/www_bget?ko:K02039
orf1027	K08972	K08972	http://www.genome.jp/dbget-bin/www_bget?ko:K08972
orf1028	K06023	hprK, ptsK	http://www.genome.jp/dbget-bin/www_bget?ko:K06023
orf1029	K13292	lgt, umpA	http://www.genome.jp/dbget-bin/www_bget?ko:K13292
orf1030	K00057	gpsA	http://www.genome.jp/dbget-bin/www_bget?ko:K00057	path:ko00564
orf1031	K00963	UGP2, galU, galF	http://www.genome.jp/dbget-bin/www_bget?ko:K00963	path:ko00040;path:ko00052;path:ko00500;path:ko00520;path:ko01100;path:ko01110
orf1035	K02529	lacI, galR	http://www.genome.jp/dbget-bin/www_bget?ko:K02529
orf1044	K03693	pbp	http://www.genome.jp/dbget-bin/www_bget?ko:K03693	path:ko00312;path:ko00550
orf1045	K01151	nfo	http://www.genome.jp/dbget-bin/www_bget?ko:K01151	path:ko03410
orf1048	K03322	mntH	http://www.genome.jp/dbget-bin/www_bget?ko:K03322
orf1049	K09976	K09976	http://www.genome.jp/dbget-bin/www_bget?ko:K09976
orf1050	K06147	ABCB-BAC	http://www.genome.jp/dbget-bin/www_bget?ko:K06147
orf1051	K06147	ABCB-BAC	http://www.genome.jp/dbget-bin/www_bget?ko:K06147
orf1052	K03488	licT, bglG	http://www.genome.jp/dbget-bin/www_bget?ko:K03488
orf1053	K03488	licT, bglG	http://www.genome.jp/dbget-bin/www_bget?ko:K03488
orf1054	K02756	PTS-Bgl-EIIB, bglF	http://www.genome.jp/dbget-bin/www_bget?ko:K02756	path:ko02060
orf1057	K01222	E3.2.1.86A, celF	http://www.genome.jp/dbget-bin/www_bget?ko:K01222	path:ko00010
orf1058	K01223	E3.2.1.86B, bglA	http://www.genome.jp/dbget-bin/www_bget?ko:K01223	path:ko00010
orf1059	K00384	E1.8.1.9, trxB	http://www.genome.jp/dbget-bin/www_bget?ko:K00384	path:ko00240;path:ko00450
orf1060	K01835	pgm	http://www.genome.jp/dbget-bin/www_bget?ko:K01835	path:ko00010;path:ko00030;path:ko00052;path:ko00230;path:ko00500;path:ko00520;path:ko00521;path:ko01100;path:ko01110;path:ko01120
orf1063	K09773	K09773	http://www.genome.jp/dbget-bin/www_bget?ko:K09773
orf1064	K02076	zurR, zur	http://www.genome.jp/dbget-bin/www_bget?ko:K02076
orf1065	K02970	RP-S21, MRPS21, rpsU	http://www.genome.jp/dbget-bin/www_bget?ko:K02970	path:ko03010
orf1066	K09117	K09117	http://www.genome.jp/dbget-bin/www_bget?ko:K09117
orf1067	K03311	TC.LIVCS	http://www.genome.jp/dbget-bin/www_bget?ko:K03311
orf1068	K03311	TC.LIVCS	http://www.genome.jp/dbget-bin/www_bget?ko:K03311
orf1069	K03311	TC.LIVCS	http://www.genome.jp/dbget-bin/www_bget?ko:K03311
orf1070	K06217	phoH, phoL	http://www.genome.jp/dbget-bin/www_bget?ko:K06217
orf1071	K06217	phoH, phoL	http://www.genome.jp/dbget-bin/www_bget?ko:K06217
orf1072	K06217	phoH, phoL	http://www.genome.jp/dbget-bin/www_bget?ko:K06217
orf1073	K07037	K07037	http://www.genome.jp/dbget-bin/www_bget?ko:K07037
orf1074	K07037	K07037	http://www.genome.jp/dbget-bin/www_bget?ko:K07037
orf1075	K07042	ybeY, yqfG	http://www.genome.jp/dbget-bin/www_bget?ko:K07042
orf1076	K00901	E2.7.1.107, DGK, dgkA	http://www.genome.jp/dbget-bin/www_bget?ko:K00901	path:ko00561;path:ko00564;path:ko01100;path:ko04070
orf1077	K03595	era	http://www.genome.jp/dbget-bin/www_bget?ko:K03595
orf1078	K03584	recO	http://www.genome.jp/dbget-bin/www_bget?ko:K03584	path:ko03440
orf1079	K01878	glyQ	http://www.genome.jp/dbget-bin/www_bget?ko:K01878	path:ko00970
orf1080	K01879	glyS	http://www.genome.jp/dbget-bin/www_bget?ko:K01879	path:ko00970
orf1085	K01104	E3.1.3.48	http://www.genome.jp/dbget-bin/www_bget?ko:K01104
orf1096	K00012	UGDH, ugd	http://www.genome.jp/dbget-bin/www_bget?ko:K00012	path:ko00040;path:ko00053;path:ko00500;path:ko00520;path:ko01100;path:ko01110
orf1098	K00882	fruK	http://www.genome.jp/dbget-bin/www_bget?ko:K00882	path:ko00051
orf1099	K00882	fruK	http://www.genome.jp/dbget-bin/www_bget?ko:K00882	path:ko00051
orf1100	K02770	PTS-Fru-EIIC, fruA	http://www.genome.jp/dbget-bin/www_bget?ko:K02770	path:ko00051;path:ko01100;path:ko01120;path:ko02060
orf1101	K02768	PTS-Fru-EIIA, fruB	http://www.genome.jp/dbget-bin/www_bget?ko:K02768	path:ko00051;path:ko01100;path:ko01120;path:ko02060
orf1102	K01635	lacD	http://www.genome.jp/dbget-bin/www_bget?ko:K01635	path:ko00052;path:ko01100
orf1103	K03217	yidC, spoIIIJ, OXA1	http://www.genome.jp/dbget-bin/www_bget?ko:K03217	path:ko03060;path:ko03070
orf1104	K01512	acyP	http://www.genome.jp/dbget-bin/www_bget?ko:K01512	path:ko00620;path:ko00627;path:ko01120
orf1105	K03437	spoU	http://www.genome.jp/dbget-bin/www_bget?ko:K03437
orf1106	K06950	K06950	http://www.genome.jp/dbget-bin/www_bget?ko:K06950
orf1111	K07258	dacC, dacA, dacD	http://www.genome.jp/dbget-bin/www_bget?ko:K07258	path:ko00550;path:ko01100
orf1116	K03704	cspA	http://www.genome.jp/dbget-bin/www_bget?ko:K03704
orf1117	K03722	dinG	http://www.genome.jp/dbget-bin/www_bget?ko:K03722
orf1118	K03722	dinG	http://www.genome.jp/dbget-bin/www_bget?ko:K03722
orf1123	K01893	NARS, asnS	http://www.genome.jp/dbget-bin/www_bget?ko:K01893	path:ko00970
orf1124	K01893	NARS, asnS	http://www.genome.jp/dbget-bin/www_bget?ko:K01893	path:ko00970
orf1125	K01893	NARS, asnS	http://www.genome.jp/dbget-bin/www_bget?ko:K01893	path:ko00970
orf1130	K01534	zntA	http://www.genome.jp/dbget-bin/www_bget?ko:K01534
orf1135	K07213	ATOX1, ATX1, copZ	http://www.genome.jp/dbget-bin/www_bget?ko:K07213	path:ko04978
orf1136	K17686	copA, ATP7	http://www.genome.jp/dbget-bin/www_bget?ko:K17686
orf1137	K01533	copB	http://www.genome.jp/dbget-bin/www_bget?ko:K01533
orf1142	K03924	moxR	http://www.genome.jp/dbget-bin/www_bget?ko:K03924
orf1148	K02040	pstS	http://www.genome.jp/dbget-bin/www_bget?ko:K02040	path:ko02010;path:ko02020;path:ko05152
orf1150	K08659	pepDA, pepDB	http://www.genome.jp/dbget-bin/www_bget?ko:K08659
orf1151	K07636	phoR	http://www.genome.jp/dbget-bin/www_bget?ko:K07636	path:ko02020
orf1152	K07636	phoR	http://www.genome.jp/dbget-bin/www_bget?ko:K07636	path:ko02020
orf1153	K07636	phoR	http://www.genome.jp/dbget-bin/www_bget?ko:K07636	path:ko02020
orf1154	K07658	phoB1, phoP	http://www.genome.jp/dbget-bin/www_bget?ko:K07658	path:ko02020
orf1156	K09787	K09787	http://www.genome.jp/dbget-bin/www_bget?ko:K09787
orf1157	K03106	SRP54, ffh	http://www.genome.jp/dbget-bin/www_bget?ko:K03106	path:ko03060;path:ko03070
orf1158	K01246	tag	http://www.genome.jp/dbget-bin/www_bget?ko:K01246	path:ko03410
orf1159	K01246	tag	http://www.genome.jp/dbget-bin/www_bget?ko:K01246	path:ko03410
orf1164	K01990	ABC-2.A	http://www.genome.jp/dbget-bin/www_bget?ko:K01990
orf1165	K01992	ABC-2.P	http://www.genome.jp/dbget-bin/www_bget?ko:K01992
orf1166	K02959	RP-S16, MRPS16, rpsP	http://www.genome.jp/dbget-bin/www_bget?ko:K02959	path:ko03010
orf1167	K06960	K06960	http://www.genome.jp/dbget-bin/www_bget?ko:K06960
orf1169	K02860	rimM	http://www.genome.jp/dbget-bin/www_bget?ko:K02860
orf1170	K00554	trmD	http://www.genome.jp/dbget-bin/www_bget?ko:K00554
orf1171	K02884	RP-L19, MRPL19, rplS	http://www.genome.jp/dbget-bin/www_bget?ko:K02884	path:ko03010
orf1173	K07052	K07052	http://www.genome.jp/dbget-bin/www_bget?ko:K07052
orf1179	K07284	srtA	http://www.genome.jp/dbget-bin/www_bget?ko:K07284
orf1185	K02027	ABC.MS.S	http://www.genome.jp/dbget-bin/www_bget?ko:K02027
orf1186	K02025	ABC.MS.P	http://www.genome.jp/dbget-bin/www_bget?ko:K02025
orf1187	K02026	ABC.MS.P1	http://www.genome.jp/dbget-bin/www_bget?ko:K02026
orf1190	K01652	E2.2.1.6L, ilvB, ilvG, ilvI	http://www.genome.jp/dbget-bin/www_bget?ko:K01652	path:ko00290;path:ko00650;path:ko00660;path:ko00770;path:ko01100;path:ko01110;path:ko01210;path:ko01230
orf1191	K01575	E4.1.1.5, alsD	http://www.genome.jp/dbget-bin/www_bget?ko:K01575	path:ko00650;path:ko00660
orf1192	K07170	K07170	http://www.genome.jp/dbget-bin/www_bget?ko:K07170
orf1196	K07024	K07024	http://www.genome.jp/dbget-bin/www_bget?ko:K07024
orf1203	K06969	rlmI	http://www.genome.jp/dbget-bin/www_bget?ko:K06969
orf1204	K06969	rlmI	http://www.genome.jp/dbget-bin/www_bget?ko:K06969
orf1205	K03785	aroD	http://www.genome.jp/dbget-bin/www_bget?ko:K03785	path:ko00400;path:ko01100;path:ko01110;path:ko01230
orf1206	K03976	ebsC	http://www.genome.jp/dbget-bin/www_bget?ko:K03976
orf1207	K07007	K07007	http://www.genome.jp/dbget-bin/www_bget?ko:K07007
orf1208	K00262	E1.4.1.4, gdhA	http://www.genome.jp/dbget-bin/www_bget?ko:K00262	path:ko00250;path:ko00330;path:ko00910;path:ko01100
orf1209	K01810	GPI, pgi	http://www.genome.jp/dbget-bin/www_bget?ko:K01810	path:ko00010;path:ko00030;path:ko00500;path:ko00520;path:ko01100;path:ko01110;path:ko01120;path:ko01200
orf1225	K01442	E3.5.1.24	http://www.genome.jp/dbget-bin/www_bget?ko:K01442	path:ko00120;path:ko00121;path:ko01100
orf1232	K01126	E3.1.4.46, glpQ, ugpQ	http://www.genome.jp/dbget-bin/www_bget?ko:K01126	path:ko00564
orf1234	K01607	pcaC	http://www.genome.jp/dbget-bin/www_bget?ko:K01607	path:ko00362;path:ko01100;path:ko01120;path:ko01220
orf1239	K01442	E3.5.1.24	http://www.genome.jp/dbget-bin/www_bget?ko:K01442	path:ko00120;path:ko00121;path:ko01100
orf1240	K01953	asnB, ASNS	http://www.genome.jp/dbget-bin/www_bget?ko:K01953	path:ko00250;path:ko01100;path:ko01110
orf1242	K02913	RP-L33, MRPL33, rpmG	http://www.genome.jp/dbget-bin/www_bget?ko:K02913	path:ko03010
orf1243	K00287	folA	http://www.genome.jp/dbget-bin/www_bget?ko:K00287	path:ko00670;path:ko00790;path:ko01100
orf1245	K02016	ABC.FEV.S	http://www.genome.jp/dbget-bin/www_bget?ko:K02016	path:ko02010
orf1246	K02013	ABC.FEV.A	http://www.genome.jp/dbget-bin/www_bget?ko:K02013	path:ko02010
orf1247	K02015	ABC.FEV.P	http://www.genome.jp/dbget-bin/www_bget?ko:K02015	path:ko02010
orf1248	K02015	ABC.FEV.P	http://www.genome.jp/dbget-bin/www_bget?ko:K02015	path:ko02010
orf1249	K01934	E6.3.3.2	http://www.genome.jp/dbget-bin/www_bget?ko:K01934	path:ko00670;path:ko01100
orf1252	K00845	glk	http://www.genome.jp/dbget-bin/www_bget?ko:K00845	path:ko00010;path:ko00052;path:ko00500;path:ko00520;path:ko00521;path:ko00524;path:ko01100;path:ko01110;path:ko01120;path:ko01200
orf1257	K01784	galE, GALE	http://www.genome.jp/dbget-bin/www_bget?ko:K01784	path:ko00052;path:ko00520;path:ko01100;path:ko01110
orf1258	K00965	galT, GALT	http://www.genome.jp/dbget-bin/www_bget?ko:K00965	path:ko00052;path:ko00520;path:ko01100;path:ko01110;path:ko04917
orf1259	K02529	lacI, galR	http://www.genome.jp/dbget-bin/www_bget?ko:K02529
orf1261	K03789	rimI	http://www.genome.jp/dbget-bin/www_bget?ko:K03789
orf1262	K03789	rimI	http://www.genome.jp/dbget-bin/www_bget?ko:K03789
orf1263	K01409	gcp, QRI7, OSGEPL, tsaD	http://www.genome.jp/dbget-bin/www_bget?ko:K01409
orf1264	K01409	gcp, QRI7, OSGEPL, tsaD	http://www.genome.jp/dbget-bin/www_bget?ko:K01409
orf1270	K01478	E3.5.3.6, arcA	http://www.genome.jp/dbget-bin/www_bget?ko:K01478	path:ko00330;path:ko01100;path:ko01110
orf1271	K01478	E3.5.3.6, arcA	http://www.genome.jp/dbget-bin/www_bget?ko:K01478	path:ko00330;path:ko01100;path:ko01110
orf1272	K00611	OTC, argF, argI	http://www.genome.jp/dbget-bin/www_bget?ko:K00611	path:ko00330;path:ko01100;path:ko01110;path:ko01230
orf1273	K00611	OTC, argF, argI	http://www.genome.jp/dbget-bin/www_bget?ko:K00611	path:ko00330;path:ko01100;path:ko01110;path:ko01230
orf1274	K00926	arcC	http://www.genome.jp/dbget-bin/www_bget?ko:K00926	path:ko00230;path:ko00330;path:ko00910;path:ko01120;path:ko01200
orf1275	K01887	RARS, argS	http://www.genome.jp/dbget-bin/www_bget?ko:K01887	path:ko00970
orf1276	K01887	RARS, argS	http://www.genome.jp/dbget-bin/www_bget?ko:K01887	path:ko00970
orf1277	K01887	RARS, argS	http://www.genome.jp/dbget-bin/www_bget?ko:K01887	path:ko00970
orf1278	K01887	RARS, argS	http://www.genome.jp/dbget-bin/www_bget?ko:K01887	path:ko00970
orf1279	K05306	phnX	http://www.genome.jp/dbget-bin/www_bget?ko:K05306	path:ko00440;path:ko01100;path:ko01120
orf1280	K03430	phnW	http://www.genome.jp/dbget-bin/www_bget?ko:K03430	path:ko00440;path:ko01100;path:ko01120
orf1281	K03402	argR, ahrC	http://www.genome.jp/dbget-bin/www_bget?ko:K03402
orf1282	K02967	RP-S2, MRPS2, rpsB	http://www.genome.jp/dbget-bin/www_bget?ko:K02967	path:ko03010
orf1284	K02357	tsf, TSFM	http://www.genome.jp/dbget-bin/www_bget?ko:K02357
orf1285	K09903	pyrH	http://www.genome.jp/dbget-bin/www_bget?ko:K09903	path:ko00240;path:ko01100
orf1286	K02838	frr, MRRF, RRF	http://www.genome.jp/dbget-bin/www_bget?ko:K02838
orf1287	K00806	uppS	http://www.genome.jp/dbget-bin/www_bget?ko:K00806	path:ko00900;path:ko01110
orf1288	K00981	E2.7.7.41, CDS1, CDS2, cdsA	http://www.genome.jp/dbget-bin/www_bget?ko:K00981	path:ko00564;path:ko01100;path:ko04070
orf1289	K11749	rseP	http://www.genome.jp/dbget-bin/www_bget?ko:K11749	path:ko04112
orf1290	K01881	PARS, proS	http://www.genome.jp/dbget-bin/www_bget?ko:K01881	path:ko00970
orf1291	K03763	DPO3A2, polC	http://www.genome.jp/dbget-bin/www_bget?ko:K03763	path:ko00230;path:ko00240;path:ko01100;path:ko03030;path:ko03430;path:ko03440
orf1292	K03763	DPO3A2, polC	http://www.genome.jp/dbget-bin/www_bget?ko:K03763	path:ko00230;path:ko00240;path:ko01100;path:ko03030;path:ko03430;path:ko03440
orf1293	K03763	DPO3A2, polC	http://www.genome.jp/dbget-bin/www_bget?ko:K03763	path:ko00230;path:ko00240;path:ko01100;path:ko03030;path:ko03430;path:ko03440
orf1294	K03763	DPO3A2, polC	http://www.genome.jp/dbget-bin/www_bget?ko:K03763	path:ko00230;path:ko00240;path:ko01100;path:ko03030;path:ko03430;path:ko03440
orf1295	K03763	DPO3A2, polC	http://www.genome.jp/dbget-bin/www_bget?ko:K03763	path:ko00230;path:ko00240;path:ko01100;path:ko03030;path:ko03430;path:ko03440
orf1296	K09748	rimP	http://www.genome.jp/dbget-bin/www_bget?ko:K09748
orf1297	K02600	nusA	http://www.genome.jp/dbget-bin/www_bget?ko:K02600
orf1298	K07742	K07742	http://www.genome.jp/dbget-bin/www_bget?ko:K07742
orf1300	K02519	infB, MTIF2	http://www.genome.jp/dbget-bin/www_bget?ko:K02519
orf1301	K02519	infB, MTIF2	http://www.genome.jp/dbget-bin/www_bget?ko:K02519
orf1302	K02834	rbfA	http://www.genome.jp/dbget-bin/www_bget?ko:K02834
orf1303	K15771	ganP	http://www.genome.jp/dbget-bin/www_bget?ko:K15771	path:ko02010
orf1304	K01621	E4.1.2.9	http://www.genome.jp/dbget-bin/www_bget?ko:K01621	path:ko00030;path:ko00710;path:ko01100
orf1307	K03177	truB, PUS4, TRUB1	http://www.genome.jp/dbget-bin/www_bget?ko:K03177
orf1308	K11753	ribF	http://www.genome.jp/dbget-bin/www_bget?ko:K11753	path:ko00740;path:ko01100
orf1309	K00034	gdh	http://www.genome.jp/dbget-bin/www_bget?ko:K00034	path:ko00030;path:ko01120;path:ko01200
orf1310	K05340	glcU	http://www.genome.jp/dbget-bin/www_bget?ko:K05340
orf1313	K05937	K05937	http://www.genome.jp/dbget-bin/www_bget?ko:K05937
orf1319	K02750	PTS-Arb-EIIC, glvC	http://www.genome.jp/dbget-bin/www_bget?ko:K02750	path:ko00010;path:ko02060
orf1320	K01232	E3.2.1.122, glvA	http://www.genome.jp/dbget-bin/www_bget?ko:K01232	path:ko00500
orf1321	K03481	glvR	http://www.genome.jp/dbget-bin/www_bget?ko:K03481
orf1331	K02495	hemN, hemZ	http://www.genome.jp/dbget-bin/www_bget?ko:K02495	path:ko00860;path:ko01100;path:ko01110
orf1332	K03705	hrcA	http://www.genome.jp/dbget-bin/www_bget?ko:K03705
orf1333	K03687	GRPE	http://www.genome.jp/dbget-bin/www_bget?ko:K03687
orf1334	K04043	dnaK	http://www.genome.jp/dbget-bin/www_bget?ko:K04043	path:ko03018;path:ko05152
orf1336	K03686	dnaJ	http://www.genome.jp/dbget-bin/www_bget?ko:K03686
orf1337	K03686	dnaJ	http://www.genome.jp/dbget-bin/www_bget?ko:K03686
orf1338	K01990	ABC-2.A	http://www.genome.jp/dbget-bin/www_bget?ko:K01990
orf1340	K02647	cdaR	http://www.genome.jp/dbget-bin/www_bget?ko:K02647
orf1341	K01714	dapA	http://www.genome.jp/dbget-bin/www_bget?ko:K01714	path:ko00300;path:ko01100;path:ko01110;path:ko01120;path:ko01230
orf1342	K00042	E1.1.1.60, garR	http://www.genome.jp/dbget-bin/www_bget?ko:K00042	path:ko00630;path:ko01100
orf1343	K01706	gudD	http://www.genome.jp/dbget-bin/www_bget?ko:K01706	path:ko00053;path:ko01100
orf1344	K03300	TC.CITMHS	http://www.genome.jp/dbget-bin/www_bget?ko:K03300
orf1345	K01706	gudD	http://www.genome.jp/dbget-bin/www_bget?ko:K01706	path:ko00053;path:ko01100
orf1346	K00865	glxK	http://www.genome.jp/dbget-bin/www_bget?ko:K00865	path:ko00260;path:ko00561;path:ko00630;path:ko01100;path:ko01110
orf1347	K02028	ABC.PA.A	http://www.genome.jp/dbget-bin/www_bget?ko:K02028
orf1348	K02030	ABC.PA.S	http://www.genome.jp/dbget-bin/www_bget?ko:K02030
orf1349	K03702	uvrB	http://www.genome.jp/dbget-bin/www_bget?ko:K03702	path:ko03420
orf1350	K03701	uvrA	http://www.genome.jp/dbget-bin/www_bget?ko:K03701	path:ko03420
orf1351	K17810	asl	http://www.genome.jp/dbget-bin/www_bget?ko:K17810
orf1352	K17810	asl	http://www.genome.jp/dbget-bin/www_bget?ko:K17810
orf1353	K01779	E5.1.1.13	http://www.genome.jp/dbget-bin/www_bget?ko:K01779	path:ko00250;path:ko01054
orf1354	K01779	E5.1.1.13	http://www.genome.jp/dbget-bin/www_bget?ko:K01779	path:ko00250;path:ko01054
orf1356	K06958	K06958	http://www.genome.jp/dbget-bin/www_bget?ko:K06958
orf1357	K06958	K06958	http://www.genome.jp/dbget-bin/www_bget?ko:K06958
orf1360	K09762	K09762	http://www.genome.jp/dbget-bin/www_bget?ko:K09762
orf1367	K03737	nifJ	http://www.genome.jp/dbget-bin/www_bget?ko:K03737	path:ko00720;path:ko01100;path:ko01120;path:ko01200
orf1368	K03737	nifJ	http://www.genome.jp/dbget-bin/www_bget?ko:K03737	path:ko00720;path:ko01100;path:ko01120;path:ko01200
orf1369	K03737	nifJ	http://www.genome.jp/dbget-bin/www_bget?ko:K03737	path:ko00720;path:ko01100;path:ko01120;path:ko01200
orf1370	K03737	nifJ	http://www.genome.jp/dbget-bin/www_bget?ko:K03737	path:ko00720;path:ko01100;path:ko01120;path:ko01200
orf1376	K03431	glmM	http://www.genome.jp/dbget-bin/www_bget?ko:K03431	path:ko00520;path:ko01100
orf1377	K03431	glmM	http://www.genome.jp/dbget-bin/www_bget?ko:K03431	path:ko00520;path:ko01100
orf1380	K00820	E2.6.1.16, glmS	http://www.genome.jp/dbget-bin/www_bget?ko:K00820	path:ko00250;path:ko00520;path:ko01100;path:ko01110
orf1381	K00820	E2.6.1.16, glmS	http://www.genome.jp/dbget-bin/www_bget?ko:K00820	path:ko00250;path:ko00520;path:ko01100;path:ko01110
orf1382	K00820	E2.6.1.16, glmS	http://www.genome.jp/dbget-bin/www_bget?ko:K00820	path:ko00250;path:ko00520;path:ko01100;path:ko01110
orf1385	K04773	sppA	http://www.genome.jp/dbget-bin/www_bget?ko:K04773
orf1389	K03545	tig	http://www.genome.jp/dbget-bin/www_bget?ko:K03545
orf1390	K03545	tig	http://www.genome.jp/dbget-bin/www_bget?ko:K03545
orf1391	K03544	clpX, CLPX	http://www.genome.jp/dbget-bin/www_bget?ko:K03544	path:ko04112
orf1392	K03544	clpX, CLPX	http://www.genome.jp/dbget-bin/www_bget?ko:K03544	path:ko04112
orf1393	K03978	engB	http://www.genome.jp/dbget-bin/www_bget?ko:K03978
orf1397	K03436	fruR2, fruR	http://www.genome.jp/dbget-bin/www_bget?ko:K03436
orf1398	K00882	fruK	http://www.genome.jp/dbget-bin/www_bget?ko:K00882	path:ko00051
orf1399	K00882	fruK	http://www.genome.jp/dbget-bin/www_bget?ko:K00882	path:ko00051
orf1400	K02768	PTS-Fru-EIIA, fruB	http://www.genome.jp/dbget-bin/www_bget?ko:K02768	path:ko00051;path:ko01100;path:ko01120;path:ko02060
orf1401	K02768	PTS-Fru-EIIA, fruB	http://www.genome.jp/dbget-bin/www_bget?ko:K02768	path:ko00051;path:ko01100;path:ko01120;path:ko02060
orf1402	K02770	PTS-Fru-EIIC, fruA	http://www.genome.jp/dbget-bin/www_bget?ko:K02770	path:ko00051;path:ko01100;path:ko01120;path:ko02060
orf1407	K03657	uvrD, pcrA	http://www.genome.jp/dbget-bin/www_bget?ko:K03657	path:ko03420;path:ko03430
orf1408	K03657	uvrD, pcrA	http://www.genome.jp/dbget-bin/www_bget?ko:K03657	path:ko03420;path:ko03430
orf1409	K03657	uvrD, pcrA	http://www.genome.jp/dbget-bin/www_bget?ko:K03657	path:ko03420;path:ko03430
orf1410	K03657	uvrD, pcrA	http://www.genome.jp/dbget-bin/www_bget?ko:K03657	path:ko03420;path:ko03430
orf1411	K03657	uvrD, pcrA	http://www.genome.jp/dbget-bin/www_bget?ko:K03657	path:ko03420;path:ko03430
orf1412	K01972	E6.5.1.2, ligA, ligB	http://www.genome.jp/dbget-bin/www_bget?ko:K01972	path:ko03030;path:ko03410;path:ko03420;path:ko03430
orf1413	K02435	gatC, GATC	http://www.genome.jp/dbget-bin/www_bget?ko:K02435	path:ko00970;path:ko01100
orf1414	K02433	gatA, QRSL1	http://www.genome.jp/dbget-bin/www_bget?ko:K02433	path:ko00970;path:ko01100
orf1415	K02433	gatA, QRSL1	http://www.genome.jp/dbget-bin/www_bget?ko:K02433	path:ko00970;path:ko01100
orf1416	K02434	gatB, PET112	http://www.genome.jp/dbget-bin/www_bget?ko:K02434	path:ko00970;path:ko01100
orf1417	K07029	K07029	http://www.genome.jp/dbget-bin/www_bget?ko:K07029
orf1418	K03215	rumA	http://www.genome.jp/dbget-bin/www_bget?ko:K03215
orf1421	K06147	ABCB-BAC	http://www.genome.jp/dbget-bin/www_bget?ko:K06147
orf1422	K06147	ABCB-BAC	http://www.genome.jp/dbget-bin/www_bget?ko:K06147
orf1423	K06147	ABCB-BAC	http://www.genome.jp/dbget-bin/www_bget?ko:K06147
orf1424	K06147	ABCB-BAC	http://www.genome.jp/dbget-bin/www_bget?ko:K06147
orf1425	K06147	ABCB-BAC	http://www.genome.jp/dbget-bin/www_bget?ko:K06147
orf1426	K06147	ABCB-BAC	http://www.genome.jp/dbget-bin/www_bget?ko:K06147
orf1427	K06147	ABCB-BAC	http://www.genome.jp/dbget-bin/www_bget?ko:K06147
orf1428	K06147	ABCB-BAC	http://www.genome.jp/dbget-bin/www_bget?ko:K06147
orf1429	K06147	ABCB-BAC	http://www.genome.jp/dbget-bin/www_bget?ko:K06147
orf1439	K02529	lacI, galR	http://www.genome.jp/dbget-bin/www_bget?ko:K02529
orf1440	K02529	lacI, galR	http://www.genome.jp/dbget-bin/www_bget?ko:K02529
orf1441	K07407	E3.2.1.22B, galA, rafA	http://www.genome.jp/dbget-bin/www_bget?ko:K07407	path:ko00052;path:ko00561;path:ko00600;path:ko00603
orf1443	K07407	E3.2.1.22B, galA, rafA	http://www.genome.jp/dbget-bin/www_bget?ko:K07407	path:ko00052;path:ko00561;path:ko00600;path:ko00603
orf1444	K07407	E3.2.1.22B, galA, rafA	http://www.genome.jp/dbget-bin/www_bget?ko:K07407	path:ko00052;path:ko00561;path:ko00600;path:ko00603
orf1445	K07407	E3.2.1.22B, galA, rafA	http://www.genome.jp/dbget-bin/www_bget?ko:K07407	path:ko00052;path:ko00561;path:ko00600;path:ko00603
orf1446	K01190	lacZ	http://www.genome.jp/dbget-bin/www_bget?ko:K01190	path:ko00052;path:ko00511;path:ko00600;path:ko01100
orf1447	K01190	lacZ	http://www.genome.jp/dbget-bin/www_bget?ko:K01190	path:ko00052;path:ko00511;path:ko00600;path:ko01100
orf1448	K01190	lacZ	http://www.genome.jp/dbget-bin/www_bget?ko:K01190	path:ko00052;path:ko00511;path:ko00600;path:ko01100
orf1449	K01190	lacZ	http://www.genome.jp/dbget-bin/www_bget?ko:K01190	path:ko00052;path:ko00511;path:ko00600;path:ko01100
orf1450	K01190	lacZ	http://www.genome.jp/dbget-bin/www_bget?ko:K01190	path:ko00052;path:ko00511;path:ko00600;path:ko01100
orf1451	K03856	AROA2, aroA	http://www.genome.jp/dbget-bin/www_bget?ko:K03856	path:ko00400;path:ko01100;path:ko01110;path:ko01230
orf1452	K03856	AROA2, aroA	http://www.genome.jp/dbget-bin/www_bget?ko:K03856	path:ko00400;path:ko01100;path:ko01110;path:ko01230
orf1453	K03856	AROA2, aroA	http://www.genome.jp/dbget-bin/www_bget?ko:K03856	path:ko00400;path:ko01100;path:ko01110;path:ko01230
orf1454	K01735	aroB	http://www.genome.jp/dbget-bin/www_bget?ko:K01735	path:ko00400;path:ko01100;path:ko01110;path:ko01230
orf1455	K01735	aroB	http://www.genome.jp/dbget-bin/www_bget?ko:K01735	path:ko00400;path:ko01100;path:ko01110;path:ko01230
orf1456	K01736	aroC	http://www.genome.jp/dbget-bin/www_bget?ko:K01736	path:ko00400;path:ko01100;path:ko01110;path:ko01230
orf1457	K01736	aroC	http://www.genome.jp/dbget-bin/www_bget?ko:K01736	path:ko00400;path:ko01100;path:ko01110;path:ko01230
orf1458	K01736	aroC	http://www.genome.jp/dbget-bin/www_bget?ko:K01736	path:ko00400;path:ko01100;path:ko01110;path:ko01230
orf1459	K04517	tyrA2	http://www.genome.jp/dbget-bin/www_bget?ko:K04517	path:ko00400;path:ko00401;path:ko01100;path:ko01110;path:ko01230
orf1460	K04517	tyrA2	http://www.genome.jp/dbget-bin/www_bget?ko:K04517	path:ko00400;path:ko00401;path:ko01100;path:ko01110;path:ko01230
orf1461	K04517	tyrA2	http://www.genome.jp/dbget-bin/www_bget?ko:K04517	path:ko00400;path:ko00401;path:ko01100;path:ko01110;path:ko01230
orf1462	K04517	tyrA2	http://www.genome.jp/dbget-bin/www_bget?ko:K04517	path:ko00400;path:ko00401;path:ko01100;path:ko01110;path:ko01230
orf1463	K00800	aroA	http://www.genome.jp/dbget-bin/www_bget?ko:K00800	path:ko00400;path:ko01100;path:ko01110;path:ko01230
orf1464	K00800	aroA	http://www.genome.jp/dbget-bin/www_bget?ko:K00800	path:ko00400;path:ko01100;path:ko01110;path:ko01230
orf1465	K00800	aroA	http://www.genome.jp/dbget-bin/www_bget?ko:K00800	path:ko00400;path:ko01100;path:ko01110;path:ko01230
orf1466	K00800	aroA	http://www.genome.jp/dbget-bin/www_bget?ko:K00800	path:ko00400;path:ko01100;path:ko01110;path:ko01230
orf1467	K00891	E2.7.1.71, aroK, aroL	http://www.genome.jp/dbget-bin/www_bget?ko:K00891	path:ko00400;path:ko01100;path:ko01110;path:ko01230
orf1468	K04518	pheA2	http://www.genome.jp/dbget-bin/www_bget?ko:K04518	path:ko00400;path:ko01100;path:ko01110;path:ko01230
orf1469	K04518	pheA2	http://www.genome.jp/dbget-bin/www_bget?ko:K04518	path:ko00400;path:ko01100;path:ko01110;path:ko01230
orf1470	K07718	yesM	http://www.genome.jp/dbget-bin/www_bget?ko:K07718	path:ko02020
orf1471	K07718	yesM	http://www.genome.jp/dbget-bin/www_bget?ko:K07718	path:ko02020
orf1472	K07718	yesM	http://www.genome.jp/dbget-bin/www_bget?ko:K07718	path:ko02020
orf1473	K07718	yesM	http://www.genome.jp/dbget-bin/www_bget?ko:K07718	path:ko02020
orf1474	K07718	yesM	http://www.genome.jp/dbget-bin/www_bget?ko:K07718	path:ko02020
orf1475	K07720	yesN	http://www.genome.jp/dbget-bin/www_bget?ko:K07720	path:ko02020
orf1477	K07720	yesN	http://www.genome.jp/dbget-bin/www_bget?ko:K07720	path:ko02020
orf1478	K07720	yesN	http://www.genome.jp/dbget-bin/www_bget?ko:K07720	path:ko02020
orf1480	K10188	lacE, araN	http://www.genome.jp/dbget-bin/www_bget?ko:K10188	path:ko02010
orf1482	K10189	lacF, araP	http://www.genome.jp/dbget-bin/www_bget?ko:K10189	path:ko02010
orf1483	K10190	lacG, araQ	http://www.genome.jp/dbget-bin/www_bget?ko:K10190	path:ko02010
orf1493	K01834	PGAM, gpmA	http://www.genome.jp/dbget-bin/www_bget?ko:K01834	path:ko00010;path:ko00260;path:ko00680;path:ko01100;path:ko01110;path:ko01120;path:ko01200;path:ko01230
orf1499	K06956	K06956	http://www.genome.jp/dbget-bin/www_bget?ko:K06956
orf1500	K06956	K06956	http://www.genome.jp/dbget-bin/www_bget?ko:K06956
orf1501	K06956	K06956	http://www.genome.jp/dbget-bin/www_bget?ko:K06956
orf1502	K06956	K06956	http://www.genome.jp/dbget-bin/www_bget?ko:K06956
orf1504	K07146	K07146	http://www.genome.jp/dbget-bin/www_bget?ko:K07146
orf1505	K07313	pphA	http://www.genome.jp/dbget-bin/www_bget?ko:K07313
orf1506	K06959	K06959	http://www.genome.jp/dbget-bin/www_bget?ko:K06959
orf1507	K06959	K06959	http://www.genome.jp/dbget-bin/www_bget?ko:K06959
orf1508	K03095	sprL	http://www.genome.jp/dbget-bin/www_bget?ko:K03095
orf1511	K01924	murC	http://www.genome.jp/dbget-bin/www_bget?ko:K01924	path:ko00471;path:ko00550;path:ko01100
orf1513	K06890	K06890	http://www.genome.jp/dbget-bin/www_bget?ko:K06890
orf1514	K06890	K06890	http://www.genome.jp/dbget-bin/www_bget?ko:K06890
orf1515	K02335	DPO1, polA	http://www.genome.jp/dbget-bin/www_bget?ko:K02335	path:ko00230;path:ko00240;path:ko01100;path:ko03030;path:ko03410;path:ko03420;path:ko03440
orf1516	K02335	DPO1, polA	http://www.genome.jp/dbget-bin/www_bget?ko:K02335	path:ko00230;path:ko00240;path:ko01100;path:ko03030;path:ko03410;path:ko03420;path:ko03440
orf1517	K02335	DPO1, polA	http://www.genome.jp/dbget-bin/www_bget?ko:K02335	path:ko00230;path:ko00240;path:ko01100;path:ko03030;path:ko03410;path:ko03420;path:ko03440
orf1518	K02335	DPO1, polA	http://www.genome.jp/dbget-bin/www_bget?ko:K02335	path:ko00230;path:ko00240;path:ko01100;path:ko03030;path:ko03410;path:ko03420;path:ko03440
orf1519	K10563	mutM, fpg	http://www.genome.jp/dbget-bin/www_bget?ko:K10563	path:ko03410
orf1520	K00859	coaE	http://www.genome.jp/dbget-bin/www_bget?ko:K00859	path:ko00770;path:ko01100
orf1522	K07738	nrdR	http://www.genome.jp/dbget-bin/www_bget?ko:K07738
orf1523	K03346	dnaB2, dnaB	http://www.genome.jp/dbget-bin/www_bget?ko:K03346
orf1524	K11144	dnaI	http://www.genome.jp/dbget-bin/www_bget?ko:K11144
orf1526	K06967	trmK	http://www.genome.jp/dbget-bin/www_bget?ko:K06967
orf1528	K01258	pepT	http://www.genome.jp/dbget-bin/www_bget?ko:K01258
orf1529	K07029	K07029	http://www.genome.jp/dbget-bin/www_bget?ko:K07029
orf1531	K07027	K07027	http://www.genome.jp/dbget-bin/www_bget?ko:K07027
orf1532	K03695	clpB	http://www.genome.jp/dbget-bin/www_bget?ko:K03695
orf1536	K03596	lepA	http://www.genome.jp/dbget-bin/www_bget?ko:K03596	path:ko05134
orf1550	K07455	recT	http://www.genome.jp/dbget-bin/www_bget?ko:K07455
orf1553	K03346	dnaB2, dnaB	http://www.genome.jp/dbget-bin/www_bget?ko:K03346
orf1564	K07474	xtmA	http://www.genome.jp/dbget-bin/www_bget?ko:K07474
orf1601	K07171	K07171	http://www.genome.jp/dbget-bin/www_bget?ko:K07171
orf1610	K03704	cspA	http://www.genome.jp/dbget-bin/www_bget?ko:K03704
orf1619	K13993	HSP20	http://www.genome.jp/dbget-bin/www_bget?ko:K13993	path:ko04141
orf1622	K09779	K09779	http://www.genome.jp/dbget-bin/www_bget?ko:K09779
orf1624	K01126	E3.1.4.46, glpQ, ugpQ	http://www.genome.jp/dbget-bin/www_bget?ko:K01126	path:ko00564
orf1625	K07533	prsA	http://www.genome.jp/dbget-bin/www_bget?ko:K07533
orf1626	K07052	K07052	http://www.genome.jp/dbget-bin/www_bget?ko:K07052
orf1627	K07052	K07052	http://www.genome.jp/dbget-bin/www_bget?ko:K07052
orf1629	K16509	spxA	http://www.genome.jp/dbget-bin/www_bget?ko:K16509
orf1636	K03704	cspA	http://www.genome.jp/dbget-bin/www_bget?ko:K03704
orf1648	K03284	corA	http://www.genome.jp/dbget-bin/www_bget?ko:K03284
orf1649	K03284	corA	http://www.genome.jp/dbget-bin/www_bget?ko:K03284
orf1662	K07727	K07727	http://www.genome.jp/dbget-bin/www_bget?ko:K07727
orf1665	K07706	agrC	http://www.genome.jp/dbget-bin/www_bget?ko:K07706	path:ko02020
orf1666	K07707	agrA	http://www.genome.jp/dbget-bin/www_bget?ko:K07707	path:ko02020
orf1667	K07813	agrB	http://www.genome.jp/dbget-bin/www_bget?ko:K07813	path:ko02020
orf1674	K03320	amt, AMT, MEP	http://www.genome.jp/dbget-bin/www_bget?ko:K03320
orf1675	K03320	amt, AMT, MEP	http://www.genome.jp/dbget-bin/www_bget?ko:K03320
orf1677	K01662	dxs	http://www.genome.jp/dbget-bin/www_bget?ko:K01662	path:ko00730;path:ko00900;path:ko01100;path:ko01110
orf1679	K01788	nanE	http://www.genome.jp/dbget-bin/www_bget?ko:K01788	path:ko00520
orf1682	K03588	ftsW, spoVE	http://www.genome.jp/dbget-bin/www_bget?ko:K03588	path:ko04112
orf1683	K03588	ftsW, spoVE	http://www.genome.jp/dbget-bin/www_bget?ko:K03588	path:ko04112
orf1690	K03387	ahpF	http://www.genome.jp/dbget-bin/www_bget?ko:K03387
orf1691	K03386	E1.11.1.15, PRDX, ahpC	http://www.genome.jp/dbget-bin/www_bget?ko:K03386
orf1693	K00040	uxuB	http://www.genome.jp/dbget-bin/www_bget?ko:K00040	path:ko00040;path:ko01100
orf1694	K01686	uxuA	http://www.genome.jp/dbget-bin/www_bget?ko:K01686	path:ko00040;path:ko01100
orf1705	K15770	cycB, ganO	http://www.genome.jp/dbget-bin/www_bget?ko:K15770	path:ko02010
orf1706	K15771	ganP	http://www.genome.jp/dbget-bin/www_bget?ko:K15771	path:ko02010
orf1707	K15772	ganQ	http://www.genome.jp/dbget-bin/www_bget?ko:K15772	path:ko02010
orf1709	K00574	E2.1.1.79, cfa	http://www.genome.jp/dbget-bin/www_bget?ko:K00574
orf1711	K00226	pyrD	http://www.genome.jp/dbget-bin/www_bget?ko:K00226	path:ko00240;path:ko01100
orf1712	K01426	E3.5.1.4, amiE	http://www.genome.jp/dbget-bin/www_bget?ko:K01426	path:ko00330;path:ko00360;path:ko00380;path:ko00627;path:ko00643;path:ko01120
orf1713	K02424	fliY	http://www.genome.jp/dbget-bin/www_bget?ko:K02424	path:ko02010
orf1714	K10009	ABC.CYST.P	http://www.genome.jp/dbget-bin/www_bget?ko:K10009	path:ko02010
orf1718	K00942	E2.7.4.8, gmk	http://www.genome.jp/dbget-bin/www_bget?ko:K00942	path:ko00230;path:ko01100
orf1719	K11535	nupC	http://www.genome.jp/dbget-bin/www_bget?ko:K11535
orf1734	K01187	E3.2.1.20, malZ	http://www.genome.jp/dbget-bin/www_bget?ko:K01187	path:ko00052;path:ko00500;path:ko01100
orf1737	K00868	pdxK, pdxY	http://www.genome.jp/dbget-bin/www_bget?ko:K00868	path:ko00750;path:ko01100
orf1738	K00868	pdxK, pdxY	http://www.genome.jp/dbget-bin/www_bget?ko:K00868	path:ko00750;path:ko01100
orf1748	K14982	ciaH	http://www.genome.jp/dbget-bin/www_bget?ko:K14982	path:ko02020
orf1749	K14982	ciaH	http://www.genome.jp/dbget-bin/www_bget?ko:K14982	path:ko02020
orf1750	K14983	ciaR	http://www.genome.jp/dbget-bin/www_bget?ko:K14983	path:ko02020
orf1760	K07284	srtA	http://www.genome.jp/dbget-bin/www_bget?ko:K07284
orf1765	K02822	PTS-Ula-EIIB, ulaB, sgaB	http://www.genome.jp/dbget-bin/www_bget?ko:K02822	path:ko00053;path:ko01100;path:ko01120;path:ko02060
orf1766	K03475	PTS-Ula-EIIC, ulaA, sgaT	http://www.genome.jp/dbget-bin/www_bget?ko:K03475	path:ko00053;path:ko01100;path:ko01120;path:ko02060
orf1774	K00016	LDH, ldh	http://www.genome.jp/dbget-bin/www_bget?ko:K00016	path:ko00010;path:ko00270;path:ko00620;path:ko00640;path:ko01100;path:ko01110;path:ko01120
orf1775	K07341	doc	http://www.genome.jp/dbget-bin/www_bget?ko:K07341
orf1778	K03169	topB	http://www.genome.jp/dbget-bin/www_bget?ko:K03169
orf1779	K03169	topB	http://www.genome.jp/dbget-bin/www_bget?ko:K03169
orf1780	K04750	phnB	http://www.genome.jp/dbget-bin/www_bget?ko:K04750
orf1783	K00014	aroE	http://www.genome.jp/dbget-bin/www_bget?ko:K00014	path:ko00400;path:ko01100;path:ko01110;path:ko01230
orf1784	K00014	aroE	http://www.genome.jp/dbget-bin/www_bget?ko:K00014	path:ko00400;path:ko01100;path:ko01110;path:ko01230
orf1785	K00014	aroE	http://www.genome.jp/dbget-bin/www_bget?ko:K00014	path:ko00400;path:ko01100;path:ko01110;path:ko01230
orf1786	K05833	ABC.X4.A	http://www.genome.jp/dbget-bin/www_bget?ko:K05833
orf1787	K05832	ABC.X4.P	http://www.genome.jp/dbget-bin/www_bget?ko:K05832
orf1788	K01989	ABC.X4.S	http://www.genome.jp/dbget-bin/www_bget?ko:K01989
orf1789	K01989	ABC.X4.S	http://www.genome.jp/dbget-bin/www_bget?ko:K01989
orf1796	K01674	cah	http://www.genome.jp/dbget-bin/www_bget?ko:K01674	path:ko00910
orf1797	K07023	K07023	http://www.genome.jp/dbget-bin/www_bget?ko:K07023
orf1801	K02796	PTS-Man-EIID, manZ	http://www.genome.jp/dbget-bin/www_bget?ko:K02796	path:ko00051;path:ko00520;path:ko01100;path:ko02060
orf1802	K02795	PTS-Man-EIIC, manY	http://www.genome.jp/dbget-bin/www_bget?ko:K02795	path:ko00051;path:ko00520;path:ko01100;path:ko02060
orf1803	K02795	PTS-Man-EIIC, manY	http://www.genome.jp/dbget-bin/www_bget?ko:K02795	path:ko00051;path:ko00520;path:ko01100;path:ko02060
orf1804	K02794	PTS-Man-EIIB, manX	http://www.genome.jp/dbget-bin/www_bget?ko:K02794	path:ko00051;path:ko00520;path:ko01100;path:ko02060
orf1805	K02793	PTS-Man-EIIA, manX	http://www.genome.jp/dbget-bin/www_bget?ko:K02793	path:ko00051;path:ko00520;path:ko01100;path:ko02060
orf1806	K01591	pyrF	http://www.genome.jp/dbget-bin/www_bget?ko:K01591	path:ko00240;path:ko01100
orf1807	K17828	pyrDI	http://www.genome.jp/dbget-bin/www_bget?ko:K17828	path:ko00240;path:ko01100
orf1808	K02823	pyrDII	http://www.genome.jp/dbget-bin/www_bget?ko:K02823	path:ko00240;path:ko01100
orf1809	K01955	carB, CPA2	http://www.genome.jp/dbget-bin/www_bget?ko:K01955	path:ko00240;path:ko00250;path:ko01100
orf1810	K01956	carA, CPA1	http://www.genome.jp/dbget-bin/www_bget?ko:K01956	path:ko00240;path:ko00250;path:ko01100
orf1812	K01465	URA4, pyrC	http://www.genome.jp/dbget-bin/www_bget?ko:K01465	path:ko00240;path:ko01100
orf1813	K01465	URA4, pyrC	http://www.genome.jp/dbget-bin/www_bget?ko:K01465	path:ko00240;path:ko01100
orf1814	K01465	URA4, pyrC	http://www.genome.jp/dbget-bin/www_bget?ko:K01465	path:ko00240;path:ko01100
orf1815	K00609	pyrB, PYR2	http://www.genome.jp/dbget-bin/www_bget?ko:K00609	path:ko00240;path:ko00250;path:ko01100
orf1816	K00609	pyrB, PYR2	http://www.genome.jp/dbget-bin/www_bget?ko:K00609	path:ko00240;path:ko00250;path:ko01100
orf1817	K02824	pyrP, uraA	http://www.genome.jp/dbget-bin/www_bget?ko:K02824
orf1818	K02824	pyrP, uraA	http://www.genome.jp/dbget-bin/www_bget?ko:K02824
orf1819	K02824	pyrP, uraA	http://www.genome.jp/dbget-bin/www_bget?ko:K02824
orf1820	K02825	pyrR	http://www.genome.jp/dbget-bin/www_bget?ko:K02825	path:ko00240;path:ko01100
orf1821	K02825	pyrR	http://www.genome.jp/dbget-bin/www_bget?ko:K02825	path:ko00240;path:ko01100
orf1822	K06180	rluD	http://www.genome.jp/dbget-bin/www_bget?ko:K06180
orf1823	K06180	rluD	http://www.genome.jp/dbget-bin/www_bget?ko:K06180
orf1824	K06180	rluD	http://www.genome.jp/dbget-bin/www_bget?ko:K06180
orf1825	K06180	rluD	http://www.genome.jp/dbget-bin/www_bget?ko:K06180
orf1826	K03101	lspA	http://www.genome.jp/dbget-bin/www_bget?ko:K03101	path:ko03060
orf1830	K01938	fhs	http://www.genome.jp/dbget-bin/www_bget?ko:K01938	path:ko00670;path:ko00720;path:ko01100;path:ko01120;path:ko01200
orf1831	K01938	fhs	http://www.genome.jp/dbget-bin/www_bget?ko:K01938	path:ko00670;path:ko00720;path:ko01100;path:ko01120;path:ko01200
orf1832	K01938	fhs	http://www.genome.jp/dbget-bin/www_bget?ko:K01938	path:ko00670;path:ko00720;path:ko01100;path:ko01120;path:ko01200
orf1833	K01938	fhs	http://www.genome.jp/dbget-bin/www_bget?ko:K01938	path:ko00670;path:ko00720;path:ko01100;path:ko01120;path:ko01200
orf1834	K01938	fhs	http://www.genome.jp/dbget-bin/www_bget?ko:K01938	path:ko00670;path:ko00720;path:ko01100;path:ko01120;path:ko01200
orf1835	K03704	cspA	http://www.genome.jp/dbget-bin/www_bget?ko:K03704
orf1839	K01872	AARS, alaS	http://www.genome.jp/dbget-bin/www_bget?ko:K01872	path:ko00970
orf1840	K01872	AARS, alaS	http://www.genome.jp/dbget-bin/www_bget?ko:K01872	path:ko00970
orf1845	K12942	abgT	http://www.genome.jp/dbget-bin/www_bget?ko:K12942
orf1846	K12942	abgT	http://www.genome.jp/dbget-bin/www_bget?ko:K12942
orf1847	K12942	abgT	http://www.genome.jp/dbget-bin/www_bget?ko:K12942
orf1848	K12942	abgT	http://www.genome.jp/dbget-bin/www_bget?ko:K12942
orf1849	K01270	K01270, pepD	http://www.genome.jp/dbget-bin/www_bget?ko:K01270	path:ko00480;path:ko01100
orf1850	K01439	dapE	http://www.genome.jp/dbget-bin/www_bget?ko:K01439	path:ko00300;path:ko01100;path:ko01120;path:ko01230
orf1851	K03294	TC.APA	http://www.genome.jp/dbget-bin/www_bget?ko:K03294
orf1852	K03294	TC.APA	http://www.genome.jp/dbget-bin/www_bget?ko:K03294
orf1855	K01795	E5.1.3.-	http://www.genome.jp/dbget-bin/www_bget?ko:K01795
orf1856	K00639	kbl, GCAT	http://www.genome.jp/dbget-bin/www_bget?ko:K00639	path:ko00260
orf1857	K00639	kbl, GCAT	http://www.genome.jp/dbget-bin/www_bget?ko:K00639	path:ko00260
orf1858	K06950	K06950	http://www.genome.jp/dbget-bin/www_bget?ko:K06950
orf1859	K01299	E3.4.17.19	http://www.genome.jp/dbget-bin/www_bget?ko:K01299
orf1860	K01299	E3.4.17.19	http://www.genome.jp/dbget-bin/www_bget?ko:K01299
orf1861	K07444	ypsC	http://www.genome.jp/dbget-bin/www_bget?ko:K07444
orf1862	K07444	ypsC	http://www.genome.jp/dbget-bin/www_bget?ko:K07444
orf1867	K03700	recU	http://www.genome.jp/dbget-bin/www_bget?ko:K03700
orf1868	K03700	recU	http://www.genome.jp/dbget-bin/www_bget?ko:K03700
orf1869	K03700	recU	http://www.genome.jp/dbget-bin/www_bget?ko:K03700
orf1870	K05366	mrcA	http://www.genome.jp/dbget-bin/www_bget?ko:K05366	path:ko00312;path:ko00550;path:ko01100
orf1871	K05366	mrcA	http://www.genome.jp/dbget-bin/www_bget?ko:K05366	path:ko00312;path:ko00550;path:ko01100
orf1872	K05366	mrcA	http://www.genome.jp/dbget-bin/www_bget?ko:K05366	path:ko00312;path:ko00550;path:ko01100
orf1873	K05366	mrcA	http://www.genome.jp/dbget-bin/www_bget?ko:K05366	path:ko00312;path:ko00550;path:ko01100
orf1874	K05366	mrcA	http://www.genome.jp/dbget-bin/www_bget?ko:K05366	path:ko00312;path:ko00550;path:ko01100
orf1876	K10773	NTH	http://www.genome.jp/dbget-bin/www_bget?ko:K10773	path:ko03410
orf1877	K02086	dnaD	http://www.genome.jp/dbget-bin/www_bget?ko:K02086
orf1878	K08151	tetA	http://www.genome.jp/dbget-bin/www_bget?ko:K08151
orf1879	K08151	tetA	http://www.genome.jp/dbget-bin/www_bget?ko:K08151
orf1880	K08151	tetA	http://www.genome.jp/dbget-bin/www_bget?ko:K08151
orf1885	K09825	perR	http://www.genome.jp/dbget-bin/www_bget?ko:K09825
orf1886	K01738	cysK	http://www.genome.jp/dbget-bin/www_bget?ko:K01738	path:ko00270;path:ko00920;path:ko01100;path:ko01120;path:ko01200;path:ko01230
orf1887	K01738	cysK	http://www.genome.jp/dbget-bin/www_bget?ko:K01738	path:ko00270;path:ko00920;path:ko01100;path:ko01120;path:ko01200;path:ko01230
orf1889	K00615	E2.2.1.1, tktA, tktB	http://www.genome.jp/dbget-bin/www_bget?ko:K00615	path:ko00030;path:ko00710;path:ko01051;path:ko01100;path:ko01110;path:ko01120;path:ko01200;path:ko01230
orf1890	K00615	E2.2.1.1, tktA, tktB	http://www.genome.jp/dbget-bin/www_bget?ko:K00615	path:ko00030;path:ko00710;path:ko01051;path:ko01100;path:ko01110;path:ko01120;path:ko01200;path:ko01230
orf1892	K01356	lexA	http://www.genome.jp/dbget-bin/www_bget?ko:K01356
orf1894	K00759	E2.4.2.7, apt	http://www.genome.jp/dbget-bin/www_bget?ko:K00759	path:ko00230;path:ko01100
orf1895	K07462	recJ	http://www.genome.jp/dbget-bin/www_bget?ko:K07462	path:ko03410;path:ko03430;path:ko03440
orf1896	K07462	recJ	http://www.genome.jp/dbget-bin/www_bget?ko:K07462	path:ko03410;path:ko03430;path:ko03440
orf1897	K07462	recJ	http://www.genome.jp/dbget-bin/www_bget?ko:K07462	path:ko03410;path:ko03430;path:ko03440
orf1898	K07462	recJ	http://www.genome.jp/dbget-bin/www_bget?ko:K07462	path:ko03410;path:ko03430;path:ko03440
orf1899	K07462	recJ	http://www.genome.jp/dbget-bin/www_bget?ko:K07462	path:ko03410;path:ko03430;path:ko03440
orf1901	K07124	K07124	http://www.genome.jp/dbget-bin/www_bget?ko:K07124
orf1902	K00784	rnz	http://www.genome.jp/dbget-bin/www_bget?ko:K00784	path:ko03013
orf1903	K00784	rnz	http://www.genome.jp/dbget-bin/www_bget?ko:K00784	path:ko03013
orf1906	K03979	obg	http://www.genome.jp/dbget-bin/www_bget?ko:K03979
orf1908	K03979	obg	http://www.genome.jp/dbget-bin/www_bget?ko:K03979
orf1909	K00134	GAPDH, gapA	http://www.genome.jp/dbget-bin/www_bget?ko:K00134	path:ko00010;path:ko00710;path:ko01100;path:ko01110;path:ko01120;path:ko01200;path:ko01230;path:ko04066;path:ko05010
orf1910	K06889	K06889	http://www.genome.jp/dbget-bin/www_bget?ko:K06889
orf1911	K09963	K09963	http://www.genome.jp/dbget-bin/www_bget?ko:K09963
orf1912	K03767	PPIA	http://www.genome.jp/dbget-bin/www_bget?ko:K03767
orf1913	K03767	PPIA	http://www.genome.jp/dbget-bin/www_bget?ko:K03767
orf1914	K02372	fabZ	http://www.genome.jp/dbget-bin/www_bget?ko:K02372	path:ko00061;path:ko00780;path:ko01100;path:ko01212
orf1915	K00208	fabI	http://www.genome.jp/dbget-bin/www_bget?ko:K00208	path:ko00061;path:ko00780;path:ko01100;path:ko01212
orf1916	K00826	E2.6.1.42, ilvE	http://www.genome.jp/dbget-bin/www_bget?ko:K00826	path:ko00280;path:ko00290;path:ko00770;path:ko01100;path:ko01110;path:ko01210;path:ko01230
orf1917	K03442	mscS	http://www.genome.jp/dbget-bin/www_bget?ko:K03442
orf1920	K07095	K07095	http://www.genome.jp/dbget-bin/www_bget?ko:K07095
orf1922	K01776	E5.1.1.3, murI	http://www.genome.jp/dbget-bin/www_bget?ko:K01776	path:ko00471;path:ko01100
orf1923	K10040	ABC.GLN1.P	http://www.genome.jp/dbget-bin/www_bget?ko:K10040	path:ko02010
orf1924	K10040	ABC.GLN1.P	http://www.genome.jp/dbget-bin/www_bget?ko:K10040	path:ko02010
orf1925	K10039	ABC.GLN1.S	http://www.genome.jp/dbget-bin/www_bget?ko:K10039	path:ko02010
orf1926	K10041	ABC.GLN1.A	http://www.genome.jp/dbget-bin/www_bget?ko:K10041	path:ko02010
orf1927	K01867	WARS, trpS	http://www.genome.jp/dbget-bin/www_bget?ko:K01867	path:ko00970
orf1930	K01890	FARSB, pheT	http://www.genome.jp/dbget-bin/www_bget?ko:K01890	path:ko00970
orf1931	K01890	FARSB, pheT	http://www.genome.jp/dbget-bin/www_bget?ko:K01890	path:ko00970
orf1932	K01890	FARSB, pheT	http://www.genome.jp/dbget-bin/www_bget?ko:K01890	path:ko00970
orf1933	K01890	FARSB, pheT	http://www.genome.jp/dbget-bin/www_bget?ko:K01890	path:ko00970
orf1934	K01890	FARSB, pheT	http://www.genome.jp/dbget-bin/www_bget?ko:K01890	path:ko00970
orf1935	K01890	FARSB, pheT	http://www.genome.jp/dbget-bin/www_bget?ko:K01890	path:ko00970
orf1936	K01890	FARSB, pheT	http://www.genome.jp/dbget-bin/www_bget?ko:K01890	path:ko00970
orf1937	K01889	FARSA, pheS	http://www.genome.jp/dbget-bin/www_bget?ko:K01889	path:ko00970
orf1939	K16898	addA	http://www.genome.jp/dbget-bin/www_bget?ko:K16898
orf1940	K16898	addA	http://www.genome.jp/dbget-bin/www_bget?ko:K16898
orf1941	K16898	addA	http://www.genome.jp/dbget-bin/www_bget?ko:K16898
orf1942	K16898	addA	http://www.genome.jp/dbget-bin/www_bget?ko:K16898
orf1943	K16898	addA	http://www.genome.jp/dbget-bin/www_bget?ko:K16898
orf1944	K16898	addA	http://www.genome.jp/dbget-bin/www_bget?ko:K16898
orf1945	K16899	addB	http://www.genome.jp/dbget-bin/www_bget?ko:K16899
orf1946	K03305	TC.POT	http://www.genome.jp/dbget-bin/www_bget?ko:K03305
orf1947	K07078	K07078	http://www.genome.jp/dbget-bin/www_bget?ko:K07078
orf1967	K09767	K09767	http://www.genome.jp/dbget-bin/www_bget?ko:K09767
orf1970	K15634	gpmB	http://www.genome.jp/dbget-bin/www_bget?ko:K15634	path:ko00010;path:ko00260;path:ko00680;path:ko01100;path:ko01110;path:ko01120;path:ko01200;path:ko01230
orf1971	K06153	E3.6.1.27, bacA	http://www.genome.jp/dbget-bin/www_bget?ko:K06153	path:ko00550
orf1972	K01534	zntA	http://www.genome.jp/dbget-bin/www_bget?ko:K01534
orf1977	K02968	RP-S20, rpsT	http://www.genome.jp/dbget-bin/www_bget?ko:K02968	path:ko03010
orf1978	K02340	DPO3D1, holA	http://www.genome.jp/dbget-bin/www_bget?ko:K02340	path:ko00230;path:ko00240;path:ko01100;path:ko03030;path:ko03430;path:ko03440
orf1979	K02238	comEC	http://www.genome.jp/dbget-bin/www_bget?ko:K02238
orf1980	K02238	comEC	http://www.genome.jp/dbget-bin/www_bget?ko:K02238
orf1981	K01493	comEB	http://www.genome.jp/dbget-bin/www_bget?ko:K01493	path:ko00240;path:ko01100
orf1982	K02237	comEA	http://www.genome.jp/dbget-bin/www_bget?ko:K02237
orf1984	K07177	K07177	http://www.genome.jp/dbget-bin/www_bget?ko:K07177
orf1985	K00954	E2.7.7.3A, coaD, kdtB	http://www.genome.jp/dbget-bin/www_bget?ko:K00954	path:ko00770;path:ko01100
orf1990	K01958	PC, pyc	http://www.genome.jp/dbget-bin/www_bget?ko:K01958	path:ko00020;path:ko00620;path:ko00720;path:ko01100;path:ko01120;path:ko01200;path:ko01230
orf1991	K03588	ftsW, spoVE	http://www.genome.jp/dbget-bin/www_bget?ko:K03588	path:ko04112
orf1993	K03654	recQ	http://www.genome.jp/dbget-bin/www_bget?ko:K03654	path:ko03018
orf1994	K06207	typA, bipA	http://www.genome.jp/dbget-bin/www_bget?ko:K06207
orf1995	K01092	E3.1.3.25, IMPA, suhB	http://www.genome.jp/dbget-bin/www_bget?ko:K01092	path:ko00521;path:ko00562;path:ko01100;path:ko01110;path:ko04070
orf1997	K00382	DLD, lpd, pdhD	http://www.genome.jp/dbget-bin/www_bget?ko:K00382	path:ko00010;path:ko00020;path:ko00260;path:ko00280;path:ko00620;path:ko01100;path:ko01110;path:ko01120;path:ko01200
orf1998	K00627	DLAT, aceF, pdhC	http://www.genome.jp/dbget-bin/www_bget?ko:K00627	path:ko00010;path:ko00020;path:ko00620;path:ko01100;path:ko01110;path:ko01120;path:ko01200
orf1999	K00162	PDHB, pdhB	http://www.genome.jp/dbget-bin/www_bget?ko:K00162	path:ko00010;path:ko00020;path:ko00620;path:ko01100;path:ko01110;path:ko01120;path:ko01200;path:ko04066
orf2000	K00161	PDHA, pdhA	http://www.genome.jp/dbget-bin/www_bget?ko:K00161	path:ko00010;path:ko00020;path:ko00620;path:ko01100;path:ko01110;path:ko01120;path:ko01200;path:ko04066
orf2002	K00364	E1.7.1.7, guaC	http://www.genome.jp/dbget-bin/www_bget?ko:K00364	path:ko00230
orf2003	K10547	ABC.GGU.P, gguB	http://www.genome.jp/dbget-bin/www_bget?ko:K10547	path:ko02010
orf2004	K10547	ABC.GGU.P, gguB	http://www.genome.jp/dbget-bin/www_bget?ko:K10547	path:ko02010
orf2005	K10548	ABC.GGU.A, gguA	http://www.genome.jp/dbget-bin/www_bget?ko:K10548	path:ko02010
orf2006	K10548	ABC.GGU.A, gguA	http://www.genome.jp/dbget-bin/www_bget?ko:K10548	path:ko02010
orf2007	K10546	ABC.GGU.S, chvE	http://www.genome.jp/dbget-bin/www_bget?ko:K10546	path:ko02010
orf2008	K10546	ABC.GGU.S, chvE	http://www.genome.jp/dbget-bin/www_bget?ko:K10546	path:ko02010
orf2010	K02058	ABC.SS.S	http://www.genome.jp/dbget-bin/www_bget?ko:K02058
orf2011	K07718	yesM	http://www.genome.jp/dbget-bin/www_bget?ko:K07718	path:ko02020
orf2012	K07718	yesM	http://www.genome.jp/dbget-bin/www_bget?ko:K07718	path:ko02020
orf2013	K07720	yesN	http://www.genome.jp/dbget-bin/www_bget?ko:K07720	path:ko02020
orf2014	K07720	yesN	http://www.genome.jp/dbget-bin/www_bget?ko:K07720	path:ko02020
orf2015	K07720	yesN	http://www.genome.jp/dbget-bin/www_bget?ko:K07720	path:ko02020
orf2017	K01945	purD	http://www.genome.jp/dbget-bin/www_bget?ko:K01945	path:ko00230;path:ko01100;path:ko01110
orf2018	K00602	purH	http://www.genome.jp/dbget-bin/www_bget?ko:K00602	path:ko00230;path:ko00670;path:ko01100;path:ko01110
orf2019	K11175	purN	http://www.genome.jp/dbget-bin/www_bget?ko:K11175	path:ko00230;path:ko00670;path:ko01100;path:ko01110
orf2020	K01933	purM	http://www.genome.jp/dbget-bin/www_bget?ko:K01933	path:ko00230;path:ko01100;path:ko01110
orf2021	K00764	purF, PPAT	http://www.genome.jp/dbget-bin/www_bget?ko:K00764	path:ko00230;path:ko00250;path:ko01100;path:ko01110
orf2022	K00764	purF, PPAT	http://www.genome.jp/dbget-bin/www_bget?ko:K00764	path:ko00230;path:ko00250;path:ko01100;path:ko01110
orf2023	K01952	purL, PFAS	http://www.genome.jp/dbget-bin/www_bget?ko:K01952	path:ko00230;path:ko01100;path:ko01110
orf2024	K01952	purL, PFAS	http://www.genome.jp/dbget-bin/www_bget?ko:K01952	path:ko00230;path:ko01100;path:ko01110
orf2025	K01952	purL, PFAS	http://www.genome.jp/dbget-bin/www_bget?ko:K01952	path:ko00230;path:ko01100;path:ko01110
orf2026	K01923	purC	http://www.genome.jp/dbget-bin/www_bget?ko:K01923	path:ko00230;path:ko01100;path:ko01110
orf2028	K01756	purB, ADSL	http://www.genome.jp/dbget-bin/www_bget?ko:K01756	path:ko00230;path:ko00250;path:ko01100;path:ko01110
orf2029	K01756	purB, ADSL	http://www.genome.jp/dbget-bin/www_bget?ko:K01756	path:ko00230;path:ko00250;path:ko01100;path:ko01110
orf2030	K01589	purK	http://www.genome.jp/dbget-bin/www_bget?ko:K01589	path:ko00230;path:ko01100;path:ko01110
orf2031	K01588	purE	http://www.genome.jp/dbget-bin/www_bget?ko:K01588	path:ko00230;path:ko01100;path:ko01110
orf2032	K16169	pbuX	http://www.genome.jp/dbget-bin/www_bget?ko:K16169
orf2033	K03816	xpt	http://www.genome.jp/dbget-bin/www_bget?ko:K03816	path:ko00230;path:ko01100;path:ko01110
orf2036	K02026	ABC.MS.P1	http://www.genome.jp/dbget-bin/www_bget?ko:K02026
orf2037	K02026	ABC.MS.P1	http://www.genome.jp/dbget-bin/www_bget?ko:K02026
orf2038	K02025	ABC.MS.P	http://www.genome.jp/dbget-bin/www_bget?ko:K02025
orf2040	K02025	ABC.MS.P	http://www.genome.jp/dbget-bin/www_bget?ko:K02025
orf2041	K02027	ABC.MS.S	http://www.genome.jp/dbget-bin/www_bget?ko:K02027
orf2049	K07192	FLOT	http://www.genome.jp/dbget-bin/www_bget?ko:K07192	path:ko04910
orf2052	K11614	yufL, malK	http://www.genome.jp/dbget-bin/www_bget?ko:K11614	path:ko02020
orf2053	K11615	malR	http://www.genome.jp/dbget-bin/www_bget?ko:K11615	path:ko02020
orf2057	K03778	ldhA	http://www.genome.jp/dbget-bin/www_bget?ko:K03778	path:ko00620;path:ko01120
orf2058	K07088	K07088	http://www.genome.jp/dbget-bin/www_bget?ko:K07088
orf2059	K01443	E3.5.1.25, nagA, AMDHD2	http://www.genome.jp/dbget-bin/www_bget?ko:K01443	path:ko00520;path:ko01110
orf2060	K01443	E3.5.1.25, nagA, AMDHD2	http://www.genome.jp/dbget-bin/www_bget?ko:K01443	path:ko00520;path:ko01110
orf2061	K01443	E3.5.1.25, nagA, AMDHD2	http://www.genome.jp/dbget-bin/www_bget?ko:K01443	path:ko00520;path:ko01110
orf2063	K14260	alaA	http://www.genome.jp/dbget-bin/www_bget?ko:K14260	path:ko00250;path:ko00290;path:ko01100;path:ko01110;path:ko01210;path:ko01230
orf2068	K03424	tatD	http://www.genome.jp/dbget-bin/www_bget?ko:K03424
orf2074	K00383	GSR, gor	http://www.genome.jp/dbget-bin/www_bget?ko:K00383	path:ko00480;path:ko04918
orf2075	K05847	opuA	http://www.genome.jp/dbget-bin/www_bget?ko:K05847	path:ko02010
orf2076	K05846	opuBD	http://www.genome.jp/dbget-bin/www_bget?ko:K05846	path:ko02010
orf2081	K06889	K06889	http://www.genome.jp/dbget-bin/www_bget?ko:K06889
orf2087	K15986	ppaC	http://www.genome.jp/dbget-bin/www_bget?ko:K15986	path:ko00190
orf2088	K04069	pflA, pflC, pflE	http://www.genome.jp/dbget-bin/www_bget?ko:K04069
orf2089	K00656	E2.3.1.54, pflD	http://www.genome.jp/dbget-bin/www_bget?ko:K00656	path:ko00620;path:ko00640;path:ko00650;path:ko01100
orf2090	K02621	parC	http://www.genome.jp/dbget-bin/www_bget?ko:K02621
orf2091	K02621	parC	http://www.genome.jp/dbget-bin/www_bget?ko:K02621
orf2092	K02621	parC	http://www.genome.jp/dbget-bin/www_bget?ko:K02621
orf2093	K02622	parE	http://www.genome.jp/dbget-bin/www_bget?ko:K02622
orf2094	K06929	K06929	http://www.genome.jp/dbget-bin/www_bget?ko:K06929
orf2096	K08591	plsY	http://www.genome.jp/dbget-bin/www_bget?ko:K08591	path:ko00561;path:ko00564;path:ko01100
orf2099	K03706	codY	http://www.genome.jp/dbget-bin/www_bget?ko:K03706
orf2100	K03667	hslU	http://www.genome.jp/dbget-bin/www_bget?ko:K03667
orf2101	K03667	hslU	http://www.genome.jp/dbget-bin/www_bget?ko:K03667
orf2102	K01419	hslV, clpQ	http://www.genome.jp/dbget-bin/www_bget?ko:K01419
orf2103	K03733	xerC	http://www.genome.jp/dbget-bin/www_bget?ko:K03733
orf2104	K03733	xerC	http://www.genome.jp/dbget-bin/www_bget?ko:K03733
orf2105	K04094	trmFO, gid	http://www.genome.jp/dbget-bin/www_bget?ko:K04094
orf2106	K03168	topA	http://www.genome.jp/dbget-bin/www_bget?ko:K03168
orf2107	K04096	smf	http://www.genome.jp/dbget-bin/www_bget?ko:K04096
orf2108	K03470	rnhB	http://www.genome.jp/dbget-bin/www_bget?ko:K03470	path:ko03030
orf2109	K14540	rbgA	http://www.genome.jp/dbget-bin/www_bget?ko:K14540
orf2111	K07032	K07032	http://www.genome.jp/dbget-bin/www_bget?ko:K07032
orf2113	K03100	lepB	http://www.genome.jp/dbget-bin/www_bget?ko:K03100	path:ko03060
orf2116	K07304	msrA	http://www.genome.jp/dbget-bin/www_bget?ko:K07304
orf2120	K11068	hlyIII	http://www.genome.jp/dbget-bin/www_bget?ko:K11068
orf2121	K00287	folA	http://www.genome.jp/dbget-bin/www_bget?ko:K00287	path:ko00670;path:ko00790;path:ko01100
orf2122	K00560	thyA, TYMS	http://www.genome.jp/dbget-bin/www_bget?ko:K00560	path:ko00240;path:ko00670;path:ko01100
orf2123	K15738	uup	http://www.genome.jp/dbget-bin/www_bget?ko:K15738
orf2124	K03316	TC.CPA1	http://www.genome.jp/dbget-bin/www_bget?ko:K03316
orf2127	K00974	cca	http://www.genome.jp/dbget-bin/www_bget?ko:K00974	path:ko03013
orf2133	K03530	hupB	http://www.genome.jp/dbget-bin/www_bget?ko:K03530
orf2134	K03977	engA	http://www.genome.jp/dbget-bin/www_bget?ko:K03977
orf2135	K03977	engA	http://www.genome.jp/dbget-bin/www_bget?ko:K03977
orf2136	K02945	RP-S1, rpsA	http://www.genome.jp/dbget-bin/www_bget?ko:K02945	path:ko03010
orf2137	K00945	cmk	http://www.genome.jp/dbget-bin/www_bget?ko:K00945	path:ko00240;path:ko01100
orf2139	K03654	recQ	http://www.genome.jp/dbget-bin/www_bget?ko:K03654	path:ko03018
orf2141	K05337	fer	http://www.genome.jp/dbget-bin/www_bget?ko:K05337
orf2148	K06178	rluB	http://www.genome.jp/dbget-bin/www_bget?ko:K06178
orf2149	K06024	scpB	http://www.genome.jp/dbget-bin/www_bget?ko:K06024
orf2150	K05896	scpA	http://www.genome.jp/dbget-bin/www_bget?ko:K05896
orf2151	K02859	ribT	http://www.genome.jp/dbget-bin/www_bget?ko:K02859
orf2152	K04763	xerD	http://www.genome.jp/dbget-bin/www_bget?ko:K04763
orf2154	K03711	fur	http://www.genome.jp/dbget-bin/www_bget?ko:K03711
orf2155	K00243	K00243	http://www.genome.jp/dbget-bin/www_bget?ko:K00243
orf2159	K03086	SIG1, rpoD	http://www.genome.jp/dbget-bin/www_bget?ko:K03086
orf2160	K02316	dnaG	http://www.genome.jp/dbget-bin/www_bget?ko:K02316	path:ko03030
orf2162	K08974	K08974	http://www.genome.jp/dbget-bin/www_bget?ko:K08974
orf2166	K14205	mprF, fmtC	http://www.genome.jp/dbget-bin/www_bget?ko:K14205	path:ko05150
orf2167	K14205	mprF, fmtC	http://www.genome.jp/dbget-bin/www_bget?ko:K14205	path:ko05150
orf2168	K02358	tuf, TUFM	http://www.genome.jp/dbget-bin/www_bget?ko:K02358	path:ko04626
orf2174	K01771	E4.6.1.13, plc	http://www.genome.jp/dbget-bin/www_bget?ko:K01771	path:ko00562
orf2175	K00054	mvaA	http://www.genome.jp/dbget-bin/www_bget?ko:K00054	path:ko00900;path:ko01110
orf2176	K01641	E2.3.3.10	http://www.genome.jp/dbget-bin/www_bget?ko:K01641	path:ko00072;path:ko00280;path:ko00650;path:ko00900;path:ko01100;path:ko01110
orf2178	K06131	cls	http://www.genome.jp/dbget-bin/www_bget?ko:K06131	path:ko00564;path:ko01100
orf2180	K00941	thiD	http://www.genome.jp/dbget-bin/www_bget?ko:K00941	path:ko00730;path:ko01100
orf2181	K00941	thiD	http://www.genome.jp/dbget-bin/www_bget?ko:K00941	path:ko00730;path:ko01100
orf2183	K16509	spxA	http://www.genome.jp/dbget-bin/www_bget?ko:K16509
orf2192	K01786	araD	http://www.genome.jp/dbget-bin/www_bget?ko:K01786	path:ko00040;path:ko01100
orf2193	K03082	sgbU	http://www.genome.jp/dbget-bin/www_bget?ko:K03082	path:ko00040
orf2194	K02822	PTS-Ula-EIIB, ulaB, sgaB	http://www.genome.jp/dbget-bin/www_bget?ko:K02822	path:ko00053;path:ko01100;path:ko01120;path:ko02060
orf2195	K03475	PTS-Ula-EIIC, ulaA, sgaT	http://www.genome.jp/dbget-bin/www_bget?ko:K03475	path:ko00053;path:ko01100;path:ko01120;path:ko02060
orf2196	K02821	PTS-Ula-EIIA, ulaC, sgaA	http://www.genome.jp/dbget-bin/www_bget?ko:K02821	path:ko00053;path:ko01100;path:ko01120;path:ko02060
orf2197	K03476	ulaG	http://www.genome.jp/dbget-bin/www_bget?ko:K03476	path:ko00053;path:ko01100;path:ko01120
orf2201	K02791	PTS-Mal-EIIC, malX	http://www.genome.jp/dbget-bin/www_bget?ko:K02791	path:ko00010;path:ko00500;path:ko02060
orf2202	K14155	patB, malY	http://www.genome.jp/dbget-bin/www_bget?ko:K14155	path:ko00270;path:ko00450;path:ko01100;path:ko01110;path:ko01230
orf2205	K01489	cdd, CDA	http://www.genome.jp/dbget-bin/www_bget?ko:K01489	path:ko00240;path:ko00983;path:ko01100
orf2207	K02761	PTS-Cel-EIIC, celB	http://www.genome.jp/dbget-bin/www_bget?ko:K02761	path:ko02060
orf2208	K02761	PTS-Cel-EIIC, celB	http://www.genome.jp/dbget-bin/www_bget?ko:K02761	path:ko02060
orf2213	K00033	PGD, gnd	http://www.genome.jp/dbget-bin/www_bget?ko:K00033	path:ko00030;path:ko00480;path:ko01100;path:ko01110;path:ko01120;path:ko01200
orf2214	K00033	PGD, gnd	http://www.genome.jp/dbget-bin/www_bget?ko:K00033	path:ko00030;path:ko00480;path:ko01100;path:ko01110;path:ko01120;path:ko01200
orf2215	K02911	RP-L32, MRPL32, rpmF	http://www.genome.jp/dbget-bin/www_bget?ko:K02911	path:ko03010
orf2216	K07040	K07040	http://www.genome.jp/dbget-bin/www_bget?ko:K07040
orf2218	K00873	PK, pyk	http://www.genome.jp/dbget-bin/www_bget?ko:K00873	path:ko00010;path:ko00230;path:ko00620;path:ko01100;path:ko01110;path:ko01120;path:ko01200;path:ko01230;path:ko04930;path:ko05203
orf2219	K00850	pfkA, PFK	http://www.genome.jp/dbget-bin/www_bget?ko:K00850	path:ko00010;path:ko00030;path:ko00051;path:ko00052;path:ko00680;path:ko01100;path:ko01110;path:ko01120;path:ko01200;path:ko01230;path:ko04152
orf2220	K00850	pfkA, PFK	http://www.genome.jp/dbget-bin/www_bget?ko:K00850	path:ko00010;path:ko00030;path:ko00051;path:ko00052;path:ko00680;path:ko01100;path:ko01110;path:ko01120;path:ko01200;path:ko01230;path:ko04152
orf2221	K02337	DPO3A1, dnaE	http://www.genome.jp/dbget-bin/www_bget?ko:K02337	path:ko00230;path:ko00240;path:ko01100;path:ko03030;path:ko03430;path:ko03440
orf2222	K02337	DPO3A1, dnaE	http://www.genome.jp/dbget-bin/www_bget?ko:K02337	path:ko00230;path:ko00240;path:ko01100;path:ko03030;path:ko03430;path:ko03440
orf2223	K02337	DPO3A1, dnaE	http://www.genome.jp/dbget-bin/www_bget?ko:K02337	path:ko00230;path:ko00240;path:ko01100;path:ko03030;path:ko03430;path:ko03440
orf2226	K06901	pbuG	http://www.genome.jp/dbget-bin/www_bget?ko:K06901
orf2227	K07024	K07024	http://www.genome.jp/dbget-bin/www_bget?ko:K07024
orf2228	K07024	K07024	http://www.genome.jp/dbget-bin/www_bget?ko:K07024
orf2232	K00687	pbp2B, penA	http://www.genome.jp/dbget-bin/www_bget?ko:K00687	path:ko00312;path:ko00550
orf2235	K01868	TARS, thrS	http://www.genome.jp/dbget-bin/www_bget?ko:K01868	path:ko00970
orf2237	K01821	praC, xylH	http://www.genome.jp/dbget-bin/www_bget?ko:K01821	path:ko00362;path:ko00621;path:ko00622;path:ko01100;path:ko01120;path:ko01220
orf2239	K03657	uvrD, pcrA	http://www.genome.jp/dbget-bin/www_bget?ko:K03657	path:ko03420;path:ko03430
orf2240	K03657	uvrD, pcrA	http://www.genome.jp/dbget-bin/www_bget?ko:K03657	path:ko03420;path:ko03430
orf2241	K03657	uvrD, pcrA	http://www.genome.jp/dbget-bin/www_bget?ko:K03657	path:ko03420;path:ko03430
orf2248	K09710	ybeB	http://www.genome.jp/dbget-bin/www_bget?ko:K09710
orf2250	K00969	nadD	http://www.genome.jp/dbget-bin/www_bget?ko:K00969	path:ko00760;path:ko01100
orf2251	K07574	yhbY	http://www.genome.jp/dbget-bin/www_bget?ko:K07574
orf2252	K06948	K06948	http://www.genome.jp/dbget-bin/www_bget?ko:K06948
orf2253	K07015	K07015	http://www.genome.jp/dbget-bin/www_bget?ko:K07015
orf2254	K01962	accA	http://www.genome.jp/dbget-bin/www_bget?ko:K01962	path:ko00061;path:ko00253;path:ko00620;path:ko00640;path:ko00720;path:ko01100;path:ko01110;path:ko01120;path:ko01200;path:ko01212
orf2255	K01963	accD	http://www.genome.jp/dbget-bin/www_bget?ko:K01963	path:ko00061;path:ko00253;path:ko00620;path:ko00640;path:ko00720;path:ko01100;path:ko01110;path:ko01120;path:ko01200;path:ko01212
orf2256	K01961	accC	http://www.genome.jp/dbget-bin/www_bget?ko:K01961	path:ko00061;path:ko00253;path:ko00620;path:ko00640;path:ko00720;path:ko01100;path:ko01110;path:ko01120;path:ko01200;path:ko01212
orf2257	K02372	fabZ	http://www.genome.jp/dbget-bin/www_bget?ko:K02372	path:ko00061;path:ko00780;path:ko01100;path:ko01212
orf2258	K02160	accB, bccP	http://www.genome.jp/dbget-bin/www_bget?ko:K02160	path:ko00061;path:ko00253;path:ko00620;path:ko00640;path:ko00720;path:ko01100;path:ko01110;path:ko01120;path:ko01200;path:ko01212
orf2259	K09458	fabF	http://www.genome.jp/dbget-bin/www_bget?ko:K09458	path:ko00061;path:ko00780;path:ko01100;path:ko01212
orf2260	K00059	fabG	http://www.genome.jp/dbget-bin/www_bget?ko:K00059	path:ko00061;path:ko00780;path:ko01040;path:ko01100;path:ko01212
orf2261	K00645	fabD	http://www.genome.jp/dbget-bin/www_bget?ko:K00645	path:ko00061;path:ko01100;path:ko01212
orf2262	K02078	acpP	http://www.genome.jp/dbget-bin/www_bget?ko:K02078
orf2263	K00648	fabH	http://www.genome.jp/dbget-bin/www_bget?ko:K00648	path:ko00061;path:ko01100;path:ko01212
orf2269	K03429	ugtP	http://www.genome.jp/dbget-bin/www_bget?ko:K03429	path:ko00561;path:ko01100
orf2272	K08483	PTS-EI.PTSI, ptsI	http://www.genome.jp/dbget-bin/www_bget?ko:K08483	path:ko02060
orf2273	K11189	PTS-HPR	http://www.genome.jp/dbget-bin/www_bget?ko:K11189
orf2275	K03697	clpE	http://www.genome.jp/dbget-bin/www_bget?ko:K03697
orf2278	K02837	prfC	http://www.genome.jp/dbget-bin/www_bget?ko:K02837
orf2279	K03699	tlyC	http://www.genome.jp/dbget-bin/www_bget?ko:K03699
orf2282	K07586	K07586	http://www.genome.jp/dbget-bin/www_bget?ko:K07586
orf2283	K03575	mutY	http://www.genome.jp/dbget-bin/www_bget?ko:K03575	path:ko03410
orf2284	K03565	recX	http://www.genome.jp/dbget-bin/www_bget?ko:K03565
orf2286	K03933	cpbD	http://www.genome.jp/dbget-bin/www_bget?ko:K03933
orf2287	K07185	tspO	http://www.genome.jp/dbget-bin/www_bget?ko:K07185
orf2289	K03704	cspA	http://www.genome.jp/dbget-bin/www_bget?ko:K03704
orf2290	K04564	SOD2	http://www.genome.jp/dbget-bin/www_bget?ko:K04564	path:ko04068;path:ko04146;path:ko05016
orf2292	K16264	czcD, zitB	http://www.genome.jp/dbget-bin/www_bget?ko:K16264
orf2294	K16264	czcD, zitB	http://www.genome.jp/dbget-bin/www_bget?ko:K16264
orf2300	K03499	trkA	http://www.genome.jp/dbget-bin/www_bget?ko:K03499
orf2301	K11618	liaR	http://www.genome.jp/dbget-bin/www_bget?ko:K11618	path:ko02020
orf2302	K11617	liaS	http://www.genome.jp/dbget-bin/www_bget?ko:K11617	path:ko02020
orf2304	K03624	greA	http://www.genome.jp/dbget-bin/www_bget?ko:K03624
orf2305	K07082	K07082	http://www.genome.jp/dbget-bin/www_bget?ko:K07082
orf2307	K01784	galE, GALE	http://www.genome.jp/dbget-bin/www_bget?ko:K01784	path:ko00052;path:ko00520;path:ko01100;path:ko01110
orf2310	K00980	tagD	http://www.genome.jp/dbget-bin/www_bget?ko:K00980	path:ko00564
orf2311	K07271	licD	http://www.genome.jp/dbget-bin/www_bget?ko:K07271
orf2317	K00991	ispD	http://www.genome.jp/dbget-bin/www_bget?ko:K00991	path:ko00900;path:ko01100;path:ko01110
orf2318	K07271	licD	http://www.genome.jp/dbget-bin/www_bget?ko:K07271
orf2319	K07271	licD	http://www.genome.jp/dbget-bin/www_bget?ko:K07271
orf2327	K09691	ABC-2.LPSE.A	http://www.genome.jp/dbget-bin/www_bget?ko:K09691	path:ko02010
orf2328	K09692	tagG	http://www.genome.jp/dbget-bin/www_bget?ko:K09692	path:ko02010
orf2331	K00067	rfbD, rmlD	http://www.genome.jp/dbget-bin/www_bget?ko:K00067	path:ko00521;path:ko00523;path:ko01100;path:ko01110
orf2332	K01710	E4.2.1.46, rfbB, rffG	http://www.genome.jp/dbget-bin/www_bget?ko:K01710	path:ko00521;path:ko00523;path:ko01055;path:ko01100;path:ko01110
orf2333	K01710	E4.2.1.46, rfbB, rffG	http://www.genome.jp/dbget-bin/www_bget?ko:K01710	path:ko00521;path:ko00523;path:ko01055;path:ko01100;path:ko01110
orf2334	K01790	rfbC, rmlC	http://www.genome.jp/dbget-bin/www_bget?ko:K01790	path:ko00521;path:ko00523;path:ko01100;path:ko01110
orf2335	K00973	E2.7.7.24, rfbA, rffH	http://www.genome.jp/dbget-bin/www_bget?ko:K00973	path:ko00521;path:ko00523;path:ko01100;path:ko01110
orf2339	K02851	wecA, tagO, rfe	http://www.genome.jp/dbget-bin/www_bget?ko:K02851
orf2340	K07058	K07058	http://www.genome.jp/dbget-bin/www_bget?ko:K07058
orf2341	K01265	E3.4.11.18, map	http://www.genome.jp/dbget-bin/www_bget?ko:K01265
orf2352	K02761	PTS-Cel-EIIC, celB	http://www.genome.jp/dbget-bin/www_bget?ko:K02761	path:ko02060
orf2353	K02759	PTS-Cel-EIIA, celC	http://www.genome.jp/dbget-bin/www_bget?ko:K02759	path:ko02060
orf2354	K02760	PTS-Cel-EIIB, celA	http://www.genome.jp/dbget-bin/www_bget?ko:K02760	path:ko02060
orf2358	K06206	sfsA	http://www.genome.jp/dbget-bin/www_bget?ko:K06206
orf2361	K03709	troR	http://www.genome.jp/dbget-bin/www_bget?ko:K03709
orf2362	K00036	G6PD, zwf	http://www.genome.jp/dbget-bin/www_bget?ko:K00036	path:ko00030;path:ko00480;path:ko01100;path:ko01110;path:ko01120;path:ko01200
orf2363	K01870	IARS, ileS	http://www.genome.jp/dbget-bin/www_bget?ko:K01870	path:ko00970
orf2364	K01870	IARS, ileS	http://www.genome.jp/dbget-bin/www_bget?ko:K01870	path:ko00970
orf2365	K04074	divIVA	http://www.genome.jp/dbget-bin/www_bget?ko:K04074
orf2368	K02221	yggT	http://www.genome.jp/dbget-bin/www_bget?ko:K02221
orf2369	K09772	sepF	http://www.genome.jp/dbget-bin/www_bget?ko:K09772
orf2370	K06997	K06997	http://www.genome.jp/dbget-bin/www_bget?ko:K06997
orf2371	K03531	ftsZ	http://www.genome.jp/dbget-bin/www_bget?ko:K03531	path:ko04112
orf2372	K03531	ftsZ	http://www.genome.jp/dbget-bin/www_bget?ko:K03531	path:ko04112
orf2373	K03590	ftsA	http://www.genome.jp/dbget-bin/www_bget?ko:K03590	path:ko04112
orf2374	K03589	ftsQ	http://www.genome.jp/dbget-bin/www_bget?ko:K03589	path:ko04112
orf2375	K03589	ftsQ	http://www.genome.jp/dbget-bin/www_bget?ko:K03589	path:ko04112
orf2376	K02563	murG	http://www.genome.jp/dbget-bin/www_bget?ko:K02563	path:ko00550;path:ko01100;path:ko04112
orf2377	K02563	murG	http://www.genome.jp/dbget-bin/www_bget?ko:K02563	path:ko00550;path:ko01100;path:ko04112
orf2378	K01925	murD	http://www.genome.jp/dbget-bin/www_bget?ko:K01925	path:ko00471;path:ko00550;path:ko01100
orf2379	K01000	mraY	http://www.genome.jp/dbget-bin/www_bget?ko:K01000	path:ko00550;path:ko01100
orf2380	K12556	pbp2X	http://www.genome.jp/dbget-bin/www_bget?ko:K12556	path:ko00312;path:ko00550
orf2381	K12556	pbp2X	http://www.genome.jp/dbget-bin/www_bget?ko:K12556	path:ko00312;path:ko00550
orf2382	K12556	pbp2X	http://www.genome.jp/dbget-bin/www_bget?ko:K12556	path:ko00312;path:ko00550
orf2385	K03438	mraW, rsmH	http://www.genome.jp/dbget-bin/www_bget?ko:K03438
orf2386	K03925	mraZ	http://www.genome.jp/dbget-bin/www_bget?ko:K03925
orf2388	K03284	corA	http://www.genome.jp/dbget-bin/www_bget?ko:K03284
orf2389	K03284	corA	http://www.genome.jp/dbget-bin/www_bget?ko:K03284
orf2391	K03631	recN	http://www.genome.jp/dbget-bin/www_bget?ko:K03631
orf2392	K03402	argR, ahrC	http://www.genome.jp/dbget-bin/www_bget?ko:K03402
orf2393	K06442	tlyA	http://www.genome.jp/dbget-bin/www_bget?ko:K06442
orf2394	K06442	tlyA	http://www.genome.jp/dbget-bin/www_bget?ko:K06442
orf2395	K13789	GGPS	http://www.genome.jp/dbget-bin/www_bget?ko:K13789	path:ko00900;path:ko01100;path:ko01110
orf2396	K13789	GGPS	http://www.genome.jp/dbget-bin/www_bget?ko:K13789	path:ko00900;path:ko01100;path:ko01110
orf2397	K03602	xseB	http://www.genome.jp/dbget-bin/www_bget?ko:K03602	path:ko03430
orf2398	K03601	xseA	http://www.genome.jp/dbget-bin/www_bget?ko:K03601	path:ko03430
orf2399	K03601	xseA	http://www.genome.jp/dbget-bin/www_bget?ko:K03601	path:ko03430
orf2400	K01491	folD	http://www.genome.jp/dbget-bin/www_bget?ko:K01491	path:ko00670;path:ko00720;path:ko01100;path:ko01120;path:ko01200
orf2401	K03625	nusB	http://www.genome.jp/dbget-bin/www_bget?ko:K03625
orf2403	K01262	pepP	http://www.genome.jp/dbget-bin/www_bget?ko:K01262
orf2406	K02796	PTS-Man-EIID, manZ	http://www.genome.jp/dbget-bin/www_bget?ko:K02796	path:ko00051;path:ko00520;path:ko01100;path:ko02060
orf2407	K02796	PTS-Man-EIID, manZ	http://www.genome.jp/dbget-bin/www_bget?ko:K02796	path:ko00051;path:ko00520;path:ko01100;path:ko02060
orf2408	K02795	PTS-Man-EIIC, manY	http://www.genome.jp/dbget-bin/www_bget?ko:K02795	path:ko00051;path:ko00520;path:ko01100;path:ko02060
orf2409	K02794	PTS-Man-EIIB, manX	http://www.genome.jp/dbget-bin/www_bget?ko:K02794	path:ko00051;path:ko00520;path:ko01100;path:ko02060
orf2410	K02794	PTS-Man-EIIB, manX	http://www.genome.jp/dbget-bin/www_bget?ko:K02794	path:ko00051;path:ko00520;path:ko01100;path:ko02060
orf2411	K02794	PTS-Man-EIIB, manX	http://www.genome.jp/dbget-bin/www_bget?ko:K02794	path:ko00051;path:ko00520;path:ko01100;path:ko02060
orf2415	K02899	RP-L27, MRPL27, rpmA	http://www.genome.jp/dbget-bin/www_bget?ko:K02899	path:ko03010
orf2416	K07584	K07584	http://www.genome.jp/dbget-bin/www_bget?ko:K07584
orf2417	K02888	RP-L21, MRPL21, rplU	http://www.genome.jp/dbget-bin/www_bget?ko:K02888	path:ko03010
orf2418	K02334	dpo	http://www.genome.jp/dbget-bin/www_bget?ko:K02334
orf2419	K03321	TC.SULP	http://www.genome.jp/dbget-bin/www_bget?ko:K03321
orf2420	K08987	K08987	http://www.genome.jp/dbget-bin/www_bget?ko:K08987
orf2422	K13280	SEC11, sipW	http://www.genome.jp/dbget-bin/www_bget?ko:K13280	path:ko03060
orf2424	K03800	lplA	http://www.genome.jp/dbget-bin/www_bget?ko:K03800	path:ko00785;path:ko01100
orf2428	K03740	dltD	http://www.genome.jp/dbget-bin/www_bget?ko:K03740	path:ko05150
orf2429	K14188	dltC	http://www.genome.jp/dbget-bin/www_bget?ko:K14188	path:ko00473;path:ko05150
orf2430	K03739	dltB	http://www.genome.jp/dbget-bin/www_bget?ko:K03739	path:ko05150
orf2431	K03367	dltA	http://www.genome.jp/dbget-bin/www_bget?ko:K03367	path:ko00473;path:ko05150
orf2434	K02004	ABC.CD.P	http://www.genome.jp/dbget-bin/www_bget?ko:K02004
orf2435	K02003	ABC.CD.A	http://www.genome.jp/dbget-bin/www_bget?ko:K02003
orf2436	K00527	nrdD	http://www.genome.jp/dbget-bin/www_bget?ko:K00527	path:ko00230;path:ko00240;path:ko01100
orf2437	K00527	nrdD	http://www.genome.jp/dbget-bin/www_bget?ko:K00527	path:ko00230;path:ko00240;path:ko01100
orf2438	K04068	nrdG	http://www.genome.jp/dbget-bin/www_bget?ko:K04068
orf2439	K02346	DPO4, dinB	http://www.genome.jp/dbget-bin/www_bget?ko:K02346
orf2440	K07056	rsmI	http://www.genome.jp/dbget-bin/www_bget?ko:K07056
orf2443	K02341	DPO3D2, holB	http://www.genome.jp/dbget-bin/www_bget?ko:K02341	path:ko00230;path:ko00240;path:ko01100;path:ko03030;path:ko03430;path:ko03440
orf2445	K00943	E2.7.4.9, tmk	http://www.genome.jp/dbget-bin/www_bget?ko:K00943	path:ko00240;path:ko01100
orf2446	K06187	recR	http://www.genome.jp/dbget-bin/www_bget?ko:K06187	path:ko03440
orf2447	K09747	K09747	http://www.genome.jp/dbget-bin/www_bget?ko:K09747
orf2448	K02343	DPO3G, dnaX	http://www.genome.jp/dbget-bin/www_bget?ko:K02343	path:ko00230;path:ko00240;path:ko01100;path:ko03030;path:ko03430;path:ko03440
orf2451	K06872	K06872	http://www.genome.jp/dbget-bin/www_bget?ko:K06872
orf2457	K01624	FBA, fbaA	http://www.genome.jp/dbget-bin/www_bget?ko:K01624	path:ko00010;path:ko00030;path:ko00051;path:ko00680;path:ko00710;path:ko01100;path:ko01110;path:ko01120;path:ko01200;path:ko01230
orf2458	K02770	PTS-Fru-EIIC, fruA	http://www.genome.jp/dbget-bin/www_bget?ko:K02770	path:ko00051;path:ko01100;path:ko01120;path:ko02060
orf2459	K02768	PTS-Fru-EIIA, fruB	http://www.genome.jp/dbget-bin/www_bget?ko:K02768	path:ko00051;path:ko01100;path:ko01120;path:ko02060
orf2460	K02768	PTS-Fru-EIIA, fruB	http://www.genome.jp/dbget-bin/www_bget?ko:K02768	path:ko00051;path:ko01100;path:ko01120;path:ko02060
orf2461	K06871	K06871	http://www.genome.jp/dbget-bin/www_bget?ko:K06871
orf2474	K02909	RP-L31, rpmE	http://www.genome.jp/dbget-bin/www_bget?ko:K02909	path:ko03010
orf2475	K03628	rho	http://www.genome.jp/dbget-bin/www_bget?ko:K03628	path:ko03018
orf2476	K00790	murA	http://www.genome.jp/dbget-bin/www_bget?ko:K00790	path:ko00520;path:ko00550;path:ko01100
orf2477	K01624	FBA, fbaA	http://www.genome.jp/dbget-bin/www_bget?ko:K01624	path:ko00010;path:ko00030;path:ko00051;path:ko00680;path:ko00710;path:ko01100;path:ko01110;path:ko01120;path:ko01200;path:ko01230
orf2479	K01937	E6.3.4.2, pyrG	http://www.genome.jp/dbget-bin/www_bget?ko:K01937	path:ko00240;path:ko01100
orf2480	K01915	glnA	http://www.genome.jp/dbget-bin/www_bget?ko:K01915	path:ko00250;path:ko00330;path:ko00630;path:ko00910;path:ko01100;path:ko01120;path:ko01230;path:ko02020;path:ko04724;path:ko04727
orf2481	K03713	glnR	http://www.genome.jp/dbget-bin/www_bget?ko:K03713
orf2482	K03665	hflX	http://www.genome.jp/dbget-bin/www_bget?ko:K03665
orf2483	K00791	miaA, TRIT1	http://www.genome.jp/dbget-bin/www_bget?ko:K00791	path:ko00908;path:ko01100;path:ko01110
orf2484	K01126	E3.1.4.46, glpQ, ugpQ	http://www.genome.jp/dbget-bin/www_bget?ko:K01126	path:ko00564
orf2486	K01358	clpP, CLPP	http://www.genome.jp/dbget-bin/www_bget?ko:K01358	path:ko04112
orf2489	K06147	ABCB-BAC	http://www.genome.jp/dbget-bin/www_bget?ko:K06147
orf2490	K06147	ABCB-BAC	http://www.genome.jp/dbget-bin/www_bget?ko:K06147
orf2492	K12574	rnj	http://www.genome.jp/dbget-bin/www_bget?ko:K12574	path:ko03018
orf2493	K12574	rnj	http://www.genome.jp/dbget-bin/www_bget?ko:K12574	path:ko03018
orf2494	K03704	cspA	http://www.genome.jp/dbget-bin/www_bget?ko:K03704
orf2495	K03630	radC	http://www.genome.jp/dbget-bin/www_bget?ko:K03630
orf2496	K03630	radC	http://www.genome.jp/dbget-bin/www_bget?ko:K03630
orf2499	K11754	folC	http://www.genome.jp/dbget-bin/www_bget?ko:K11754	path:ko00790;path:ko01100
orf2500	K11754	folC	http://www.genome.jp/dbget-bin/www_bget?ko:K11754	path:ko00790;path:ko01100
orf2501	K01873	VARS, valS	http://www.genome.jp/dbget-bin/www_bget?ko:K01873	path:ko00970
orf2502	K01873	VARS, valS	http://www.genome.jp/dbget-bin/www_bget?ko:K01873	path:ko00970
orf2503	K01926	rex	http://www.genome.jp/dbget-bin/www_bget?ko:K01926
orf2504	K01926	rex	http://www.genome.jp/dbget-bin/www_bget?ko:K01926
orf2505	K03151	thiI	http://www.genome.jp/dbget-bin/www_bget?ko:K03151	path:ko00730;path:ko01100;path:ko04122
orf2506	K03151	thiI	http://www.genome.jp/dbget-bin/www_bget?ko:K03151	path:ko00730;path:ko01100;path:ko04122
orf2507	K03151	thiI	http://www.genome.jp/dbget-bin/www_bget?ko:K03151	path:ko00730;path:ko01100;path:ko04122
orf2508	K04487	iscS, NFS1	http://www.genome.jp/dbget-bin/www_bget?ko:K04487	path:ko00730;path:ko01100;path:ko04122
orf2509	K04487	iscS, NFS1	http://www.genome.jp/dbget-bin/www_bget?ko:K04487	path:ko00730;path:ko01100;path:ko04122
orf2511	K06286	ezrA	http://www.genome.jp/dbget-bin/www_bget?ko:K06286
orf2512	K06286	ezrA	http://www.genome.jp/dbget-bin/www_bget?ko:K06286
orf2513	K07024	K07024	http://www.genome.jp/dbget-bin/www_bget?ko:K07024
orf2514	K07024	K07024	http://www.genome.jp/dbget-bin/www_bget?ko:K07024
orf2516	K01424	E3.5.1.1, ansA, ansB	http://www.genome.jp/dbget-bin/www_bget?ko:K01424	path:ko00250;path:ko00460;path:ko01100;path:ko01110
orf2517	K01071	E3.1.2.14	http://www.genome.jp/dbget-bin/www_bget?ko:K01071	path:ko00061;path:ko01212
orf2519	K01372	E3.4.22.40, pepC	http://www.genome.jp/dbget-bin/www_bget?ko:K01372
orf2530	K07570	GSP13	http://www.genome.jp/dbget-bin/www_bget?ko:K07570
orf2531	K14155	patB, malY	http://www.genome.jp/dbget-bin/www_bget?ko:K14155	path:ko00270;path:ko00450;path:ko01100;path:ko01110;path:ko01230
orf2532	K03768	PPIB, ppiB	http://www.genome.jp/dbget-bin/www_bget?ko:K03768
orf2533	K00384	E1.8.1.9, trxB	http://www.genome.jp/dbget-bin/www_bget?ko:K00384	path:ko00240;path:ko00450
orf2537	K01101	E3.1.3.41	http://www.genome.jp/dbget-bin/www_bget?ko:K01101	path:ko00627;path:ko01120
orf2543	K11991	tadA	http://www.genome.jp/dbget-bin/www_bget?ko:K11991
orf2554	K06973	K06973	http://www.genome.jp/dbget-bin/www_bget?ko:K06973
orf2555	K06973	K06973	http://www.genome.jp/dbget-bin/www_bget?ko:K06973
orf2556	K06193	phnA	http://www.genome.jp/dbget-bin/www_bget?ko:K06193	path:ko00440;path:ko01120
orf2557	K06881	K06881	http://www.genome.jp/dbget-bin/www_bget?ko:K06881
orf2563	K03976	ebsC	http://www.genome.jp/dbget-bin/www_bget?ko:K03976
orf2564	K12574	rnj	http://www.genome.jp/dbget-bin/www_bget?ko:K12574	path:ko03018
orf2565	K02004	ABC.CD.P	http://www.genome.jp/dbget-bin/www_bget?ko:K02004
orf2566	K02003	ABC.CD.A	http://www.genome.jp/dbget-bin/www_bget?ko:K02003
orf2568	K01305	iadA	http://www.genome.jp/dbget-bin/www_bget?ko:K01305
orf2573	K00963	UGP2, galU, galF	http://www.genome.jp/dbget-bin/www_bget?ko:K00963	path:ko00040;path:ko00052;path:ko00500;path:ko00520;path:ko01100;path:ko01110
orf2574	K00057	gpsA	http://www.genome.jp/dbget-bin/www_bget?ko:K00057	path:ko00564
orf2578	K03933	cpbD	http://www.genome.jp/dbget-bin/www_bget?ko:K03933
orf2581	K02796	PTS-Man-EIID, manZ	http://www.genome.jp/dbget-bin/www_bget?ko:K02796	path:ko00051;path:ko00520;path:ko01100;path:ko02060
orf2582	K02796	PTS-Man-EIID, manZ	http://www.genome.jp/dbget-bin/www_bget?ko:K02796	path:ko00051;path:ko00520;path:ko01100;path:ko02060
orf2583	K02795	PTS-Man-EIIC, manY	http://www.genome.jp/dbget-bin/www_bget?ko:K02795	path:ko00051;path:ko00520;path:ko01100;path:ko02060
orf2584	K02794	PTS-Man-EIIB, manX	http://www.genome.jp/dbget-bin/www_bget?ko:K02794	path:ko00051;path:ko00520;path:ko01100;path:ko02060
orf2585	K02793	PTS-Man-EIIA, manX	http://www.genome.jp/dbget-bin/www_bget?ko:K02793	path:ko00051;path:ko00520;path:ko01100;path:ko02060
orf2592	K06147	ABCB-BAC	http://www.genome.jp/dbget-bin/www_bget?ko:K06147
orf2593	K06147	ABCB-BAC	http://www.genome.jp/dbget-bin/www_bget?ko:K06147
orf2595	K01734	E4.2.3.3, mgsA	http://www.genome.jp/dbget-bin/www_bget?ko:K01734	path:ko00640;path:ko01120
orf2596	K10112	msmX, msmK, malK, sugC, ggtA, msiK	http://www.genome.jp/dbget-bin/www_bget?ko:K10112	path:ko02010
orf2597	K16788	niaX	http://www.genome.jp/dbget-bin/www_bget?ko:K16788
orf2600	K02528	ksgA	http://www.genome.jp/dbget-bin/www_bget?ko:K02528
orf2601	K05985	E3.1.26.8, rnmV	http://www.genome.jp/dbget-bin/www_bget?ko:K05985
orf2602	K03424	tatD	http://www.genome.jp/dbget-bin/www_bget?ko:K03424
orf2604	K03294	TC.APA	http://www.genome.jp/dbget-bin/www_bget?ko:K03294
orf2607	K01874	MARS, metG	http://www.genome.jp/dbget-bin/www_bget?ko:K01874	path:ko00450;path:ko00970
orf2608	K01874	MARS, metG	http://www.genome.jp/dbget-bin/www_bget?ko:K01874	path:ko00450;path:ko00970
orf2609	K01874	MARS, metG	http://www.genome.jp/dbget-bin/www_bget?ko:K01874	path:ko00450;path:ko00970
orf2610	K01874	MARS, metG	http://www.genome.jp/dbget-bin/www_bget?ko:K01874	path:ko00450;path:ko00970
orf2616	K10823	oppF	http://www.genome.jp/dbget-bin/www_bget?ko:K10823	path:ko00312;path:ko02010
orf2617	K10823	oppF	http://www.genome.jp/dbget-bin/www_bget?ko:K10823	path:ko00312;path:ko02010
orf2618	K15583	oppD	http://www.genome.jp/dbget-bin/www_bget?ko:K15583	path:ko00312;path:ko02010
orf2619	K15582	oppC	http://www.genome.jp/dbget-bin/www_bget?ko:K15582	path:ko00312;path:ko02010
orf2620	K15581	oppB	http://www.genome.jp/dbget-bin/www_bget?ko:K15581	path:ko00312;path:ko02010
orf2622	K15580	oppA, mppA	http://www.genome.jp/dbget-bin/www_bget?ko:K15580	path:ko00312;path:ko02010
orf2624	K00005	gldA	http://www.genome.jp/dbget-bin/www_bget?ko:K00005	path:ko00561;path:ko00640;path:ko01100
orf2625	K00005	gldA	http://www.genome.jp/dbget-bin/www_bget?ko:K00005	path:ko00561;path:ko00640;path:ko01100
orf2626	K06941	rlmN	http://www.genome.jp/dbget-bin/www_bget?ko:K06941
orf2627	K03466	ftsK, spoIIIE	http://www.genome.jp/dbget-bin/www_bget?ko:K03466
orf2628	K01223	E3.2.1.86B, bglA	http://www.genome.jp/dbget-bin/www_bget?ko:K01223	path:ko00010
orf2629	K02030	ABC.PA.S	http://www.genome.jp/dbget-bin/www_bget?ko:K02030
orf2630	K02028	ABC.PA.A	http://www.genome.jp/dbget-bin/www_bget?ko:K02028
orf2631	K02029	ABC.PA.P	http://www.genome.jp/dbget-bin/www_bget?ko:K02029
orf2639	K00761	upp, UPRT	http://www.genome.jp/dbget-bin/www_bget?ko:K00761	path:ko00240;path:ko01100
orf2641	K00600	glyA, SHMT	http://www.genome.jp/dbget-bin/www_bget?ko:K00600	path:ko00260;path:ko00460;path:ko00630;path:ko00670;path:ko00680;path:ko01100;path:ko01110;path:ko01120;path:ko01200;path:ko01230
orf2643	K07566	tsaC, rimN, SUA5	http://www.genome.jp/dbget-bin/www_bget?ko:K07566
orf2644	K02493	hemK, prmC	http://www.genome.jp/dbget-bin/www_bget?ko:K02493
orf2645	K02835	prfA, MTRF1, MRF1	http://www.genome.jp/dbget-bin/www_bget?ko:K02835
orf2646	K00857	tdk, TK	http://www.genome.jp/dbget-bin/www_bget?ko:K00857	path:ko00240;path:ko00983;path:ko01100
orf2650	K03100	lepB	http://www.genome.jp/dbget-bin/www_bget?ko:K03100	path:ko03060
orf2653	K09765	K09765	http://www.genome.jp/dbget-bin/www_bget?ko:K09765
orf2655	K01928	murE	http://www.genome.jp/dbget-bin/www_bget?ko:K01928	path:ko00300;path:ko00550
orf2656	K07009	K07009	http://www.genome.jp/dbget-bin/www_bget?ko:K07009
orf2657	K00009	mtlD	http://www.genome.jp/dbget-bin/www_bget?ko:K00009	path:ko00051
orf2658	K02798	PTS-Mtl-EIIA, mtlA	http://www.genome.jp/dbget-bin/www_bget?ko:K02798	path:ko00051;path:ko02060
orf2659	K02800	PTS-Mtl-EIIC, mtlA	http://www.genome.jp/dbget-bin/www_bget?ko:K02800	path:ko00051;path:ko02060
orf2660	K01990	ABC-2.A	http://www.genome.jp/dbget-bin/www_bget?ko:K01990
orf2661	K01992	ABC-2.P	http://www.genome.jp/dbget-bin/www_bget?ko:K01992
orf2662	K02798	PTS-Mtl-EIIA, mtlA	http://www.genome.jp/dbget-bin/www_bget?ko:K02798	path:ko00051;path:ko02060
orf2663	K03483	mtlR2, mtlR	http://www.genome.jp/dbget-bin/www_bget?ko:K03483
orf2664	K02800	PTS-Mtl-EIIC, mtlA	http://www.genome.jp/dbget-bin/www_bget?ko:K02800	path:ko00051;path:ko02060
orf2665	K01809	E5.3.1.8, manA	http://www.genome.jp/dbget-bin/www_bget?ko:K01809	path:ko00051;path:ko00520;path:ko01100;path:ko01110
orf2667	K07104	K07104	http://www.genome.jp/dbget-bin/www_bget?ko:K07104
orf2668	K06147	ABCB-BAC	http://www.genome.jp/dbget-bin/www_bget?ko:K06147
orf2669	K06147	ABCB-BAC	http://www.genome.jp/dbget-bin/www_bget?ko:K06147
orf2672	K01118	acpD, azoR	http://www.genome.jp/dbget-bin/www_bget?ko:K01118
orf2674	K02781	PTS-Gut-EIIA, srlB	http://www.genome.jp/dbget-bin/www_bget?ko:K02781	path:ko00051;path:ko02060
orf2675	K07404	pgl	http://www.genome.jp/dbget-bin/www_bget?ko:K07404	path:ko00030;path:ko01100;path:ko01110;path:ko01120;path:ko01200
orf2681	K00058	serA, PHGDH	http://www.genome.jp/dbget-bin/www_bget?ko:K00058	path:ko00260;path:ko00680;path:ko01100;path:ko01120;path:ko01200;path:ko01230
orf2682	K01804	araA	http://www.genome.jp/dbget-bin/www_bget?ko:K01804	path:ko00040;path:ko01100
orf2683	K01786	araD	http://www.genome.jp/dbget-bin/www_bget?ko:K01786	path:ko00040;path:ko01100
orf2687	K02103	araR	http://www.genome.jp/dbget-bin/www_bget?ko:K02103
orf2688	K02532	lacY	http://www.genome.jp/dbget-bin/www_bget?ko:K02532
orf2691	K01916	nadE	http://www.genome.jp/dbget-bin/www_bget?ko:K01916	path:ko00760;path:ko01100
orf2692	K00763	pncB, NAPRT1	http://www.genome.jp/dbget-bin/www_bget?ko:K00763	path:ko00760;path:ko01100
orf2706	K02761	PTS-Cel-EIIC, celB	http://www.genome.jp/dbget-bin/www_bget?ko:K02761	path:ko02060
orf2711	K03704	cspA	http://www.genome.jp/dbget-bin/www_bget?ko:K03704
orf2717	K07474	xtmA	http://www.genome.jp/dbget-bin/www_bget?ko:K07474
orf2738	K07741	K07741	http://www.genome.jp/dbget-bin/www_bget?ko:K07741
orf2746	K04077	groEL, HSPD1	http://www.genome.jp/dbget-bin/www_bget?ko:K04077	path:ko03018;path:ko04940;path:ko05134;path:ko05152
orf2747	K04078	groES, HSPE1	http://www.genome.jp/dbget-bin/www_bget?ko:K04078
orf2748	K07052	K07052	http://www.genome.jp/dbget-bin/www_bget?ko:K07052
orf2749	K02761	PTS-Cel-EIIC, celB	http://www.genome.jp/dbget-bin/www_bget?ko:K02761	path:ko02060
orf2750	K07118	K07118	http://www.genome.jp/dbget-bin/www_bget?ko:K07118
orf2754	K07652	vicK	http://www.genome.jp/dbget-bin/www_bget?ko:K07652	path:ko02020
orf2755	K07668	vicR	http://www.genome.jp/dbget-bin/www_bget?ko:K07668	path:ko02020
orf2760	K02000	proV	http://www.genome.jp/dbget-bin/www_bget?ko:K02000	path:ko02010
orf2763	K04759	feoB	http://www.genome.jp/dbget-bin/www_bget?ko:K04759
orf2764	K04758	feoA	http://www.genome.jp/dbget-bin/www_bget?ko:K04758
orf2766	K06191	nrdH	http://www.genome.jp/dbget-bin/www_bget?ko:K06191
orf2768	K00525	E1.17.4.1A, nrdA, nrdE	http://www.genome.jp/dbget-bin/www_bget?ko:K00525	path:ko00230;path:ko00240;path:ko01100
orf2769	K00526	E1.17.4.1B, nrdB, nrdF	http://www.genome.jp/dbget-bin/www_bget?ko:K00526	path:ko00230;path:ko00240;path:ko01100
orf2770	K01727	E4.2.2.1	http://www.genome.jp/dbget-bin/www_bget?ko:K01727
orf2771	K01727	E4.2.2.1	http://www.genome.jp/dbget-bin/www_bget?ko:K01727
orf2772	K02796	PTS-Man-EIID, manZ	http://www.genome.jp/dbget-bin/www_bget?ko:K02796	path:ko00051;path:ko00520;path:ko01100;path:ko02060
orf2773	K02795	PTS-Man-EIIC, manY	http://www.genome.jp/dbget-bin/www_bget?ko:K02795	path:ko00051;path:ko00520;path:ko01100;path:ko02060
orf2774	K02793	PTS-Man-EIIA, manX	http://www.genome.jp/dbget-bin/www_bget?ko:K02793	path:ko00051;path:ko00520;path:ko01100;path:ko02060
orf2775	K17195	alsE	http://www.genome.jp/dbget-bin/www_bget?ko:K17195	path:ko00051;path:ko01120
orf2776	K02770	PTS-Fru-EIIC, fruA	http://www.genome.jp/dbget-bin/www_bget?ko:K02770	path:ko00051;path:ko01100;path:ko01120;path:ko02060
orf2777	K02770	PTS-Fru-EIIC, fruA	http://www.genome.jp/dbget-bin/www_bget?ko:K02770	path:ko00051;path:ko01100;path:ko01120;path:ko02060
orf2778	K02769	PTS-Fru-EIIB, fruA	http://www.genome.jp/dbget-bin/www_bget?ko:K02769	path:ko00051;path:ko01100;path:ko01120;path:ko02060
orf2779	K02768	PTS-Fru-EIIA, fruB	http://www.genome.jp/dbget-bin/www_bget?ko:K02768	path:ko00051;path:ko01100;path:ko01120;path:ko02060
orf2780	K02769	PTS-Fru-EIIB, fruA	http://www.genome.jp/dbget-bin/www_bget?ko:K02769	path:ko00051;path:ko01100;path:ko01120;path:ko02060
orf2781	K02806	PTS-Ntr-EIIA, ptsN	http://www.genome.jp/dbget-bin/www_bget?ko:K02806	path:ko02060
orf2785	K01190	lacZ	http://www.genome.jp/dbget-bin/www_bget?ko:K01190	path:ko00052;path:ko00511;path:ko00600;path:ko01100
orf2790	K07507	mgtC	http://www.genome.jp/dbget-bin/www_bget?ko:K07507
orf2791	K02564	nagB, GNPDA	http://www.genome.jp/dbget-bin/www_bget?ko:K02564	path:ko00520;path:ko01100;path:ko01110
orf2795	K02935	RP-L7, MRPL12, rplL	http://www.genome.jp/dbget-bin/www_bget?ko:K02935	path:ko03010
orf2796	K02864	RP-L10, MRPL10, rplJ	http://www.genome.jp/dbget-bin/www_bget?ko:K02864	path:ko03010
orf2797	K02863	RP-L1, MRPL1, rplA	http://www.genome.jp/dbget-bin/www_bget?ko:K02863	path:ko03010
orf2798	K02867	RP-L11, MRPL11, rplK	http://www.genome.jp/dbget-bin/www_bget?ko:K02867	path:ko03010
orf2799	K01752	E4.3.1.17, sdaA	http://www.genome.jp/dbget-bin/www_bget?ko:K01752	path:ko00260;path:ko00270;path:ko01100;path:ko01110;path:ko01200;path:ko01230
orf2800	K01752	E4.3.1.17, sdaA	http://www.genome.jp/dbget-bin/www_bget?ko:K01752	path:ko00260;path:ko00270;path:ko01100;path:ko01110;path:ko01200;path:ko01230
orf2803	K02601	nusG	http://www.genome.jp/dbget-bin/www_bget?ko:K02601
orf2804	K02601	nusG	http://www.genome.jp/dbget-bin/www_bget?ko:K02601
orf2805	K03073	secE	http://www.genome.jp/dbget-bin/www_bget?ko:K03073	path:ko03060;path:ko03070
orf2806	K02913	RP-L33, MRPL33, rpmG	http://www.genome.jp/dbget-bin/www_bget?ko:K02913	path:ko03010
orf2809	K07029	K07029	http://www.genome.jp/dbget-bin/www_bget?ko:K07029
orf2810	K03581	recD	http://www.genome.jp/dbget-bin/www_bget?ko:K03581	path:ko03440
orf2811	K15634	gpmB	http://www.genome.jp/dbget-bin/www_bget?ko:K15634	path:ko00010;path:ko00260;path:ko00680;path:ko01100;path:ko01110;path:ko01120;path:ko01200;path:ko01230
orf2812	K03216	trmL, cspR	http://www.genome.jp/dbget-bin/www_bget?ko:K03216
orf2813	K00563	rlmA1	http://www.genome.jp/dbget-bin/www_bget?ko:K00563
orf2814	K06201	cutC	http://www.genome.jp/dbget-bin/www_bget?ko:K06201
orf2816	K06213	mgtE	http://www.genome.jp/dbget-bin/www_bget?ko:K06213
orf2817	K06180	rluD	http://www.genome.jp/dbget-bin/www_bget?ko:K06180
orf2818	K00858	ppnK, NADK	http://www.genome.jp/dbget-bin/www_bget?ko:K00858	path:ko00760;path:ko01100
orf2819	K07816	E2.7.6.5X	http://www.genome.jp/dbget-bin/www_bget?ko:K07816	path:ko00230
orf2822	K08602	pepF, pepB	http://www.genome.jp/dbget-bin/www_bget?ko:K08602
orf2823	K06198	coiA	http://www.genome.jp/dbget-bin/www_bget?ko:K06198
orf2824	K16511	mecA1_2	http://www.genome.jp/dbget-bin/www_bget?ko:K16511
orf2825	K16509	spxA	http://www.genome.jp/dbget-bin/www_bget?ko:K16509
orf2826	K07025	K07025	http://www.genome.jp/dbget-bin/www_bget?ko:K07025
orf2828	K03546	sbcC	http://www.genome.jp/dbget-bin/www_bget?ko:K03546
orf2829	K03547	sbcD	http://www.genome.jp/dbget-bin/www_bget?ko:K03547
orf2830	K00655	plsC	http://www.genome.jp/dbget-bin/www_bget?ko:K00655	path:ko00561;path:ko00564;path:ko01100
orf2832	K07461	K07461	http://www.genome.jp/dbget-bin/www_bget?ko:K07461
orf2835	K01876	DARS, aspS	http://www.genome.jp/dbget-bin/www_bget?ko:K01876	path:ko00970
orf2836	K01892	HARS, hisS	http://www.genome.jp/dbget-bin/www_bget?ko:K01892	path:ko00970
orf2837	K01892	HARS, hisS	http://www.genome.jp/dbget-bin/www_bget?ko:K01892	path:ko00970
orf2840	K15629	CYP152A1	http://www.genome.jp/dbget-bin/www_bget?ko:K15629
orf2841	K07560	dtd	http://www.genome.jp/dbget-bin/www_bget?ko:K07560
orf2842	K00951	relA	http://www.genome.jp/dbget-bin/www_bget?ko:K00951	path:ko00230
orf2843	K09761	rsmE	http://www.genome.jp/dbget-bin/www_bget?ko:K09761
orf2844	K02687	prmA	http://www.genome.jp/dbget-bin/www_bget?ko:K02687
orf2846	K03652	MPG	http://www.genome.jp/dbget-bin/www_bget?ko:K03652	path:ko03410
orf2847	K07478	ycaJ	http://www.genome.jp/dbget-bin/www_bget?ko:K07478
orf2850	K00925	ackA	http://www.genome.jp/dbget-bin/www_bget?ko:K00925	path:ko00430;path:ko00620;path:ko00640;path:ko00680;path:ko00720;path:ko01100;path:ko01120;path:ko01200
orf2853	K02248	comGF	http://www.genome.jp/dbget-bin/www_bget?ko:K02248
orf2855	K02246	comGD	http://www.genome.jp/dbget-bin/www_bget?ko:K02246
orf2856	K02245	comGC	http://www.genome.jp/dbget-bin/www_bget?ko:K02245
orf2857	K02244	comGB	http://www.genome.jp/dbget-bin/www_bget?ko:K02244
orf2858	K02243	comGA	http://www.genome.jp/dbget-bin/www_bget?ko:K02243
orf2859	K02243	comGA	http://www.genome.jp/dbget-bin/www_bget?ko:K02243
orf2860	K01486	ade	http://www.genome.jp/dbget-bin/www_bget?ko:K01486	path:ko00230;path:ko01100
orf2861	K03439	trmB, METTL1	http://www.genome.jp/dbget-bin/www_bget?ko:K03439
orf2863	K01992	ABC-2.P	http://www.genome.jp/dbget-bin/www_bget?ko:K01992
orf2864	K01990	ABC-2.A	http://www.genome.jp/dbget-bin/www_bget?ko:K01990
orf2865	K02503	HINT1, hinT, hit	http://www.genome.jp/dbget-bin/www_bget?ko:K02503
orf2867	K07533	prsA	http://www.genome.jp/dbget-bin/www_bget?ko:K07533
orf2868	K03698	cbf	http://www.genome.jp/dbget-bin/www_bget?ko:K03698
orf2872	K07024	K07024	http://www.genome.jp/dbget-bin/www_bget?ko:K07024
orf2875	K03292	TC.GPH	http://www.genome.jp/dbget-bin/www_bget?ko:K03292
orf2876	K01198	xynB	http://www.genome.jp/dbget-bin/www_bget?ko:K01198	path:ko00500;path:ko00520;path:ko01100
orf2877	K01198	xynB	http://www.genome.jp/dbget-bin/www_bget?ko:K01198	path:ko00500;path:ko00520;path:ko01100
orf2879	K01051	E3.1.1.11	http://www.genome.jp/dbget-bin/www_bget?ko:K01051	path:ko00040;path:ko00500;path:ko01100
orf2884	K15532	yteR, yesR	http://www.genome.jp/dbget-bin/www_bget?ko:K15532
orf2885	K15532	yteR, yesR	http://www.genome.jp/dbget-bin/www_bget?ko:K15532
orf2886	K17318	K17318, lplA	http://www.genome.jp/dbget-bin/www_bget?ko:K17318	path:ko02010
orf2888	K17319	lplB	http://www.genome.jp/dbget-bin/www_bget?ko:K17319	path:ko02010
orf2889	K17320	lplC	http://www.genome.jp/dbget-bin/www_bget?ko:K17320	path:ko02010
orf2893	K02529	lacI, galR	http://www.genome.jp/dbget-bin/www_bget?ko:K02529
orf2894	K00041	uxaB	http://www.genome.jp/dbget-bin/www_bget?ko:K00041	path:ko00040;path:ko01100
orf2895	K01685	uxaA	http://www.genome.jp/dbget-bin/www_bget?ko:K01685	path:ko00040;path:ko01100
orf2896	K01812	uxaC	http://www.genome.jp/dbget-bin/www_bget?ko:K01812	path:ko00040;path:ko01100
orf2899	K06147	ABCB-BAC	http://www.genome.jp/dbget-bin/www_bget?ko:K06147
orf2901	K12555	pbp2A	http://www.genome.jp/dbget-bin/www_bget?ko:K12555	path:ko00312;path:ko00550
orf2902	K06180	rluD	http://www.genome.jp/dbget-bin/www_bget?ko:K06180
orf2903	K00847	E2.7.1.4, scrK	http://www.genome.jp/dbget-bin/www_bget?ko:K00847	path:ko00051;path:ko00500;path:ko00520;path:ko01100
orf2904	K01191	E3.2.1.24	http://www.genome.jp/dbget-bin/www_bget?ko:K01191	path:ko00511
orf2905	K09704	K09704	http://www.genome.jp/dbget-bin/www_bget?ko:K09704
orf2908	K07720	yesN	http://www.genome.jp/dbget-bin/www_bget?ko:K07720	path:ko02020
orf2909	K07718	yesM	http://www.genome.jp/dbget-bin/www_bget?ko:K07718	path:ko02020
orf2912	K17318	K17318, lplA	http://www.genome.jp/dbget-bin/www_bget?ko:K17318	path:ko02010
orf2913	K17320	lplC	http://www.genome.jp/dbget-bin/www_bget?ko:K17320	path:ko02010
orf2914	K17319	lplB	http://www.genome.jp/dbget-bin/www_bget?ko:K17319	path:ko02010
orf2915	K06183	rsuA	http://www.genome.jp/dbget-bin/www_bget?ko:K06183
orf2918	K05362	E6.3.2.7, murE	http://www.genome.jp/dbget-bin/www_bget?ko:K05362	path:ko00550;path:ko01100
orf2919	K02761	PTS-Cel-EIIC, celB	http://www.genome.jp/dbget-bin/www_bget?ko:K02761	path:ko02060
orf2921	K02759	PTS-Cel-EIIA, celC	http://www.genome.jp/dbget-bin/www_bget?ko:K02759	path:ko02060
orf2922	K03491	licR	http://www.genome.jp/dbget-bin/www_bget?ko:K03491
orf2923	K02760	PTS-Cel-EIIB, celA	http://www.genome.jp/dbget-bin/www_bget?ko:K02760	path:ko02060
orf2925	K01869	LARS, leuS	http://www.genome.jp/dbget-bin/www_bget?ko:K01869	path:ko00970
orf2928	K07139	K07139	http://www.genome.jp/dbget-bin/www_bget?ko:K07139
orf2930	K06147	ABCB-BAC	http://www.genome.jp/dbget-bin/www_bget?ko:K06147
orf2931	K06147	ABCB-BAC	http://www.genome.jp/dbget-bin/www_bget?ko:K06147
orf2933	K03930	estA	http://www.genome.jp/dbget-bin/www_bget?ko:K03930
orf2935	K00789	metK	http://www.genome.jp/dbget-bin/www_bget?ko:K00789	path:ko00270;path:ko01100;path:ko01110;path:ko01230
orf2937	K04567	KARS, lysS	http://www.genome.jp/dbget-bin/www_bget?ko:K04567	path:ko00970
orf2939	K04083	hslO	http://www.genome.jp/dbget-bin/www_bget?ko:K04083
orf2940	K03798	ftsH, hflB	http://www.genome.jp/dbget-bin/www_bget?ko:K03798
orf2941	K00760	hprT, hpt, HPRT1	http://www.genome.jp/dbget-bin/www_bget?ko:K00760	path:ko00230;path:ko00983;path:ko01100;path:ko01110
orf2942	K04075	tilS, mesJ	http://www.genome.jp/dbget-bin/www_bget?ko:K04075
orf2943	K07571	K07571	http://www.genome.jp/dbget-bin/www_bget?ko:K07571
orf2944	K13052	divIC, divA	http://www.genome.jp/dbget-bin/www_bget?ko:K13052
orf2947	K03723	mfd	http://www.genome.jp/dbget-bin/www_bget?ko:K03723	path:ko03420
orf2948	K01056	PTH1, pth, spoVC	http://www.genome.jp/dbget-bin/www_bget?ko:K01056
orf2949	K00016	LDH, ldh	http://www.genome.jp/dbget-bin/www_bget?ko:K00016	path:ko00010;path:ko00270;path:ko00620;path:ko00640;path:ko01100;path:ko01110;path:ko01120
orf2955	K03571	mreD	http://www.genome.jp/dbget-bin/www_bget?ko:K03571
orf2956	K03570	mreC	http://www.genome.jp/dbget-bin/www_bget?ko:K03570
orf2957	K00949	E2.7.6.2, THI80	http://www.genome.jp/dbget-bin/www_bget?ko:K00949	path:ko00730;path:ko01100
orf2958	K01783	rpe, RPE	http://www.genome.jp/dbget-bin/www_bget?ko:K01783	path:ko00030;path:ko00040;path:ko00710;path:ko01100;path:ko01110;path:ko01120;path:ko01200;path:ko01230
orf2959	K06949	rsgA, engC	http://www.genome.jp/dbget-bin/www_bget?ko:K06949
orf2960	K08884	K08884	http://www.genome.jp/dbget-bin/www_bget?ko:K08884
orf2962	K03500	rsmB, sun	http://www.genome.jp/dbget-bin/www_bget?ko:K03500
orf2963	K00604	MTFMT, fmt	http://www.genome.jp/dbget-bin/www_bget?ko:K00604	path:ko00670;path:ko00970
orf2964	K01462	PDF, def	http://www.genome.jp/dbget-bin/www_bget?ko:K01462
orf2965	K04066	priA	http://www.genome.jp/dbget-bin/www_bget?ko:K04066	path:ko03440
orf2966	K03060	rpoZ	http://www.genome.jp/dbget-bin/www_bget?ko:K03060	path:ko00230;path:ko00240;path:ko01100;path:ko03020
orf2967	K00942	E2.7.4.8, gmk	http://www.genome.jp/dbget-bin/www_bget?ko:K00942	path:ko00230;path:ko01100
orf2972	K07001	K07001	http://www.genome.jp/dbget-bin/www_bget?ko:K07001
orf2974	K16789	thiT	http://www.genome.jp/dbget-bin/www_bget?ko:K16789
orf2975	K00948	PRPS, prsA	http://www.genome.jp/dbget-bin/www_bget?ko:K00948	path:ko00030;path:ko00230;path:ko01100;path:ko01110;path:ko01120;path:ko01200;path:ko01230
orf2976	K04042	glmU	http://www.genome.jp/dbget-bin/www_bget?ko:K04042	path:ko00520;path:ko01100;path:ko01110
orf2977	K09685	K09685, purR	http://www.genome.jp/dbget-bin/www_bget?ko:K09685
orf2978	K09816	znuB	http://www.genome.jp/dbget-bin/www_bget?ko:K09816	path:ko02010
orf2979	K09817	znuC	http://www.genome.jp/dbget-bin/www_bget?ko:K09817	path:ko02010
orf2980	K09815	znuA	http://www.genome.jp/dbget-bin/www_bget?ko:K09815	path:ko02010
orf2981	K00919	ispE	http://www.genome.jp/dbget-bin/www_bget?ko:K00919	path:ko00900;path:ko01100;path:ko01110
orf2982	K14205	mprF, fmtC	http://www.genome.jp/dbget-bin/www_bget?ko:K14205	path:ko05150
orf2983	K00286	E1.5.1.2, proC	http://www.genome.jp/dbget-bin/www_bget?ko:K00286	path:ko00330;path:ko01100;path:ko01110;path:ko01230
orf2984	K06950	K06950	http://www.genome.jp/dbget-bin/www_bget?ko:K06950
orf2985	K03553	recA	http://www.genome.jp/dbget-bin/www_bget?ko:K03553	path:ko03440
orf2986	K03742	cinA	http://www.genome.jp/dbget-bin/www_bget?ko:K03742	path:ko00760
orf2987	K00995	E2.7.8.5, pgsA, PGS1	http://www.genome.jp/dbget-bin/www_bget?ko:K00995	path:ko00564;path:ko01100
orf2992	K03282	mscL	http://www.genome.jp/dbget-bin/www_bget?ko:K03282
orf2993	K02348	elaA	http://www.genome.jp/dbget-bin/www_bget?ko:K02348
orf2995	K03091	SIG3.4	http://www.genome.jp/dbget-bin/www_bget?ko:K03091
orf2996	K06962	K06962	http://www.genome.jp/dbget-bin/www_bget?ko:K06962
orf2997	K03218	rlmB	http://www.genome.jp/dbget-bin/www_bget?ko:K03218
orf2998	K11145	K11145	http://www.genome.jp/dbget-bin/www_bget?ko:K11145
orf2999	K01883	CARS, cysS	http://www.genome.jp/dbget-bin/www_bget?ko:K01883	path:ko00970
orf3000	K00640	cysE	http://www.genome.jp/dbget-bin/www_bget?ko:K00640	path:ko00270;path:ko00920;path:ko01100;path:ko01120;path:ko01200;path:ko01230
orf3001	K09698	gltX1	http://www.genome.jp/dbget-bin/www_bget?ko:K09698	path:ko00970;path:ko01100
orf3003	K04485	sms, radA	http://www.genome.jp/dbget-bin/www_bget?ko:K04485
orf3004	K01520	dut, DUT	http://www.genome.jp/dbget-bin/www_bget?ko:K01520	path:ko00240;path:ko01100
orf3005	K00931	proB	http://www.genome.jp/dbget-bin/www_bget?ko:K00931	path:ko00330;path:ko01100;path:ko01230
orf3006	K00147	proA	http://www.genome.jp/dbget-bin/www_bget?ko:K00147	path:ko00330;path:ko01100;path:ko01230
orf3023	K03488	licT, bglG	http://www.genome.jp/dbget-bin/www_bget?ko:K03488
orf3024	K02804	PTS-Nag-EIIC, nagE	http://www.genome.jp/dbget-bin/www_bget?ko:K02804	path:ko00520;path:ko02060
orf3028	K13653	K13653	http://www.genome.jp/dbget-bin/www_bget?ko:K13653
orf3029	K03466	ftsK, spoIIIE	http://www.genome.jp/dbget-bin/www_bget?ko:K03466
orf3030	K03466	ftsK, spoIIIE	http://www.genome.jp/dbget-bin/www_bget?ko:K03466
orf3043	K01992	ABC-2.P	http://www.genome.jp/dbget-bin/www_bget?ko:K01992
orf3044	K01990	ABC-2.A	http://www.genome.jp/dbget-bin/www_bget?ko:K01990
orf3048	K02769	PTS-Fru-EIIB, fruA	http://www.genome.jp/dbget-bin/www_bget?ko:K02769	path:ko00051;path:ko01100;path:ko01120;path:ko02060
orf3049	K02769	PTS-Fru-EIIB, fruA	http://www.genome.jp/dbget-bin/www_bget?ko:K02769	path:ko00051;path:ko01100;path:ko01120;path:ko02060
orf3050	K02768	PTS-Fru-EIIA, fruB	http://www.genome.jp/dbget-bin/www_bget?ko:K02768	path:ko00051;path:ko01100;path:ko01120;path:ko02060
orf3051	K03491	licR	http://www.genome.jp/dbget-bin/www_bget?ko:K03491
orf3057	K02996	RP-S9, MRPS9, rpsI	http://www.genome.jp/dbget-bin/www_bget?ko:K02996	path:ko03010
orf3058	K02871	RP-L13, MRPL13, rplM	http://www.genome.jp/dbget-bin/www_bget?ko:K02871	path:ko03010
orf3059	K04047	dps	http://www.genome.jp/dbget-bin/www_bget?ko:K04047
orf3060	K00851	E2.7.1.12, gntK, idnK	http://www.genome.jp/dbget-bin/www_bget?ko:K00851	path:ko00030;path:ko01100;path:ko01110;path:ko01120;path:ko01200
orf3061	K02236	comC1	http://www.genome.jp/dbget-bin/www_bget?ko:K02236
orf3062	K07304	msrA	http://www.genome.jp/dbget-bin/www_bget?ko:K07304
orf3064	K03046	rpoC	http://www.genome.jp/dbget-bin/www_bget?ko:K03046	path:ko00230;path:ko00240;path:ko01100;path:ko03020
orf3065	K03043	rpoB	http://www.genome.jp/dbget-bin/www_bget?ko:K03043	path:ko00230;path:ko00240;path:ko01100;path:ko03020
orf3066	K01989	ABC.X4.S	http://www.genome.jp/dbget-bin/www_bget?ko:K01989
orf3067	K05832	ABC.X4.P	http://www.genome.jp/dbget-bin/www_bget?ko:K05832
orf3068	K05833	ABC.X4.A	http://www.genome.jp/dbget-bin/www_bget?ko:K05833
orf3069	K03524	birA	http://www.genome.jp/dbget-bin/www_bget?ko:K03524	path:ko00780;path:ko01100
orf3076	K00805	hepST	http://www.genome.jp/dbget-bin/www_bget?ko:K00805	path:ko00900;path:ko01110
orf3077	K00805	hepST	http://www.genome.jp/dbget-bin/www_bget?ko:K00805	path:ko00900;path:ko01110
orf3079	K03885	ndh	http://www.genome.jp/dbget-bin/www_bget?ko:K03885	path:ko00190
orf3081	K03734	apbE	http://www.genome.jp/dbget-bin/www_bget?ko:K03734
orf3087	K00383	GSR, gor	http://www.genome.jp/dbget-bin/www_bget?ko:K00383	path:ko00480;path:ko04918
orf3088	K08303	K08303	http://www.genome.jp/dbget-bin/www_bget?ko:K08303	path:ko05120
orf3090	K03696	clpC	http://www.genome.jp/dbget-bin/www_bget?ko:K03696
orf3091	K03696	clpC	http://www.genome.jp/dbget-bin/www_bget?ko:K03696
orf3092	K03708	ctsR	http://www.genome.jp/dbget-bin/www_bget?ko:K03708
orf3093	K03708	ctsR	http://www.genome.jp/dbget-bin/www_bget?ko:K03708
orf3099	K01875	SARS, serS	http://www.genome.jp/dbget-bin/www_bget?ko:K01875	path:ko00970
orf3100	K00088	guaB	http://www.genome.jp/dbget-bin/www_bget?ko:K00088	path:ko00230;path:ko00983;path:ko01100;path:ko01110
orf3102	K06942	K06942	http://www.genome.jp/dbget-bin/www_bget?ko:K06942
orf3104	K03497	parB, spo0J	http://www.genome.jp/dbget-bin/www_bget?ko:K03497
orf3105	K03496	parA, soj	http://www.genome.jp/dbget-bin/www_bget?ko:K03496
orf3106	K03501	gidB, rsmG	http://www.genome.jp/dbget-bin/www_bget?ko:K03501
orf3107	K03495	gidA, mnmG, MTO1	http://www.genome.jp/dbget-bin/www_bget?ko:K03495
orf3108	K03650	mnmE, trmE, MSS1	http://www.genome.jp/dbget-bin/www_bget?ko:K03650
orf3110	K06346	jag	http://www.genome.jp/dbget-bin/www_bget?ko:K06346
orf3111	K03217	yidC, spoIIIJ, OXA1	http://www.genome.jp/dbget-bin/www_bget?ko:K03217	path:ko03060;path:ko03070
orf3112	K03536	rnpA	http://www.genome.jp/dbget-bin/www_bget?ko:K03536
orf3113	K02914	RP-L34, MRPL34, rpmH	http://www.genome.jp/dbget-bin/www_bget?ko:K02914	path:ko03010
