# Supplementary material for: Genetic and Biochemical Evidence That Enterococcus faecalis Gr17 Produces a Novel and Sec-Dependent Bacteriocin, Enterocin Gr17
Source: Front Microbiol. 2019 Aug 13;10:1806. doi: 10.3389/fmicb.2019.01806 (PMC6700250; doi:10.3389/fmicb.2019.01806)
Supplement: TABLE S2 — Additional gene and function protein identification by RAST. [file Table_2.XLS]

##gff-version 3
scaffold1	FIG	CDS	441	1115	.	+	0	ID=fig|6666666.356517.peg.1;Name=lipase/acylhydrolase family protein
scaffold1	FIG	CDS	1115	1453	.	+	2	ID=fig|6666666.356517.peg.2;Name=FIG00627259: hypothetical protein
scaffold1	FIG	CDS	1483	1842	.	+	1	ID=fig|6666666.356517.peg.3;Name=FIG00628251: hypothetical protein
scaffold1	FIG	CDS	2102	2224	.	+	2	ID=fig|6666666.356517.peg.4;Name=putative cyclase
scaffold1	FIG	CDS	2366	4450	.	+	2	ID=fig|6666666.356517.peg.5;Name=Lead%2C cadmium%2C zinc and mercury transporting ATPase (EC 3.6.3.3) (EC 3.6.3.5)%3B Copper-translocating P-type ATPase (EC 3.6.3.4);Ontology_term=KEGG_ENZYME:3.6.3.3,KEGG_ENZYME:3.6.3.5,KEGG_ENZYME:3.6.3.4
scaffold1	FIG	CDS	4761	6227	.	+	0	ID=fig|6666666.356517.peg.6;Name=Probable transport protein
scaffold1	FIG	CDS	6594	7133	.	+	0	ID=fig|6666666.356517.peg.7;Name=conserved hypothetical protein
scaffold1	FIG	CDS	7207	7647	.	+	1	ID=fig|6666666.356517.peg.8;Name=Negative transcriptional regulator-copper transport operon
scaffold1	FIG	CDS	7660	7869	.	+	1	ID=fig|6666666.356517.peg.9;Name=Activator of copYZAB
scaffold1	FIG	CDS	7869	10055	.	+	0	ID=fig|6666666.356517.peg.10;Name=Lead%2C cadmium%2C zinc and mercury transporting ATPase (EC 3.6.3.3) (EC 3.6.3.5)%3B Copper-translocating P-type ATPase (EC 3.6.3.4);Ontology_term=KEGG_ENZYME:3.6.3.3,KEGG_ENZYME:3.6.3.5,KEGG_ENZYME:3.6.3.4
scaffold1	FIG	CDS	10075	12246	.	+	1	ID=fig|6666666.356517.peg.11;Name=Lead%2C cadmium%2C zinc and mercury transporting ATPase (EC 3.6.3.3) (EC 3.6.3.5)%3B Copper-translocating P-type ATPase (EC 3.6.3.4);Ontology_term=KEGG_ENZYME:3.6.3.3,KEGG_ENZYME:3.6.3.5,KEGG_ENZYME:3.6.3.4
scaffold1	FIG	CDS	12359	14104	.	-	2	ID=fig|6666666.356517.peg.12;Name=Cell division protein FtsW
scaffold1	FIG	CDS	14158	14526	.	-	1	ID=fig|6666666.356517.peg.13;Name=Cell division protein FtsW
scaffold1	FIG	CDS	14516	15589	.	-	2	ID=fig|6666666.356517.peg.14;Name=Protein of unknown function DUF58
scaffold1	FIG	CDS	15616	15732	.	+	1	ID=fig|6666666.356517.peg.15;Name=hypothetical protein
scaffold1	FIG	CDS	15713	16537	.	-	2	ID=fig|6666666.356517.peg.16;Name=FIG022979: MoxR-like ATPases
scaffold1	FIG	CDS	16795	17883	.	+	1	ID=fig|6666666.356517.peg.17;Name=FIG00628851: hypothetical protein
scaffold1	FIG	CDS	17961	18086	.	+	0	ID=fig|6666666.356517.peg.18;Name=FIG00628851: hypothetical protein
scaffold1	FIG	CDS	18160	18735	.	+	1	ID=fig|6666666.356517.peg.19;Name=FIG00628189: hypothetical protein
scaffold1	FIG	CDS	18800	19165	.	-	2	ID=fig|6666666.356517.peg.20;Name=hypothetical protein
scaffold1	FIG	CDS	19373	19855	.	+	2	ID=fig|6666666.356517.peg.21;Name=FIG00628456: hypothetical protein
scaffold1	FIG	CDS	20050	20940	.	+	1	ID=fig|6666666.356517.peg.22;Name=Phosphate ABC transporter%2C periplasmic phosphate-binding protein PstS (TC 3.A.1.7.1)
scaffold1	FIG	CDS	21191	23659	.	+	2	ID=fig|6666666.356517.peg.23;Name=Cation-transporting ATPase%2C E1-E2 family
scaffold1	FIG	CDS	23844	25313	.	+	0	ID=fig|6666666.356517.peg.24;Name=Dipeptidase (EC 3.4.-.-);Ontology_term=KEGG_ENZYME:3.4.-.-
scaffold1	FIG	CDS	25408	25785	.	-	1	ID=fig|6666666.356517.peg.25;Name=Phosphate regulon sensor protein PhoR (SphS) (EC 2.7.13.3);Ontology_term=KEGG_ENZYME:2.7.13.3
scaffold1	FIG	CDS	25782	26228	.	-	0	ID=fig|6666666.356517.peg.26;Name=Phosphate regulon sensor protein PhoR (SphS) (EC 2.7.13.3);Ontology_term=KEGG_ENZYME:2.7.13.3
scaffold1	FIG	CDS	26237	27145	.	-	2	ID=fig|6666666.356517.peg.27;Name=Phosphate regulon sensor protein PhoR (SphS) (EC 2.7.13.3);Ontology_term=KEGG_ENZYME:2.7.13.3
scaffold1	FIG	CDS	27142	27846	.	-	1	ID=fig|6666666.356517.peg.28;Name=Alkaline phosphatase synthesis transcriptional regulatory protein PhoP
scaffold1	FIG	CDS	27977	28480	.	+	2	ID=fig|6666666.356517.peg.29;Name=FIG00627883: hypothetical protein
scaffold1	FIG	CDS	28440	28778	.	+	0	ID=fig|6666666.356517.peg.30;Name=Signal recognition particle associated protein
scaffold1	FIG	CDS	28799	30217	.	+	2	ID=fig|6666666.356517.peg.31;Name=Signal recognition particle%2C subunit Ffh SRP54 (TC 3.A.5.1.1)
scaffold1	FIG	CDS	30329	30562	.	+	2	ID=fig|6666666.356517.peg.32;Name=DNA-3-methyladenine glycosylase (EC 3.2.2.20);Ontology_term=KEGG_ENZYME:3.2.2.20
scaffold1	FIG	CDS	30562	30948	.	+	1	ID=fig|6666666.356517.peg.33;Name=DNA-3-methyladenine glycosylase (EC 3.2.2.20);Ontology_term=KEGG_ENZYME:3.2.2.20
scaffold1	FIG	CDS	30918	31439	.	+	0	ID=fig|6666666.356517.peg.34;Name=Dihydrofolate reductase (EC 1.5.1.3);Ontology_term=KEGG_ENZYME:1.5.1.3
scaffold1	FIG	CDS	31648	32202	.	-	1	ID=fig|6666666.356517.peg.35;Name=NADPH-dependent FMN reductase domain protein
scaffold1	FIG	CDS	32382	33494	.	+	0	ID=fig|6666666.356517.peg.36;Name=DNA-binding protein%3B possible transcriptional regulator
scaffold1	FIG	CDS	33496	33696	.	+	1	ID=fig|6666666.356517.peg.37;Name=hypothetical protein
scaffold1	FIG	CDS	33696	34598	.	+	0	ID=fig|6666666.356517.peg.38;Name=ABC transporter%2C ATP-binding protein
scaffold1	FIG	CDS	34595	35365	.	+	2	ID=fig|6666666.356517.peg.39;Name=membrane protein%2C putative
scaffold1	FIG	CDS	35488	35763	.	+	1	ID=fig|6666666.356517.peg.40;Name=SSU ribosomal protein S16p
scaffold1	FIG	CDS	35775	36026	.	+	0	ID=fig|6666666.356517.peg.41;Name=KH domain RNA binding protein YlqC
scaffold1	FIG	CDS	36150	36941	.	+	0	ID=fig|6666666.356517.peg.42;Name=FIG00627797: hypothetical protein
scaffold1	FIG	CDS	37093	37617	.	+	1	ID=fig|6666666.356517.peg.43;Name=16S rRNA processing protein RimM
scaffold1	FIG	CDS	37607	38368	.	+	2	ID=fig|6666666.356517.peg.44;Name=tRNA (Guanine37-N1) -methyltransferase (EC 2.1.1.31);Ontology_term=KEGG_ENZYME:2.1.1.31
scaffold1	FIG	CDS	38504	38851	.	+	2	ID=fig|6666666.356517.peg.45;Name=LSU ribosomal protein L19p
scaffold1	FIG	CDS	39108	39401	.	+	0	ID=fig|6666666.356517.peg.46;Name=regulatory protein%2C LuxR
scaffold1	FIG	CDS	39489	40145	.	-	0	ID=fig|6666666.356517.peg.47;Name=CAAX amino terminal protease family protein
scaffold1	FIG	CDS	40495	42129	.	+	1	ID=fig|6666666.356517.peg.48;Name=FIG00630151: hypothetical protein
scaffold1	FIG	CDS	42265	42816	.	+	1	ID=fig|6666666.356517.peg.49;Name=FIG00630151: hypothetical protein
scaffold1	FIG	CDS	42896	43012	.	+	2	ID=fig|6666666.356517.peg.50;Name=cell wall surface anchor family protein
scaffold1	FIG	CDS	43022	44314	.	+	2	ID=fig|6666666.356517.peg.51;Name=cell wall surface anchor family protein
scaffold1	FIG	CDS	44311	45138	.	+	1	ID=fig|6666666.356517.peg.52;Name=cell wall surface anchor family protein
scaffold1	FIG	CDS	45283	45741	.	+	1	ID=fig|6666666.356517.peg.53;Name=cell wall surface anchor family protein
scaffold1	FIG	CDS	46195	47367	.	+	1	ID=fig|6666666.356517.peg.54;Name=Sortase A%2C LPXTG specific
scaffold1	FIG	CDS	47529	48281	.	-	0	ID=fig|6666666.356517.peg.55;Name=FIG00631854: hypothetical protein
scaffold1	FIG	CDS	48651	49073	.	+	0	ID=fig|6666666.356517.peg.56;Name=Predicted transcriptional regulator (contains HTH domain Mga-type)
scaffold1	FIG	CDS	49239	50432	.	-	0	ID=fig|6666666.356517.peg.57;Name=Transporter%2C MFS superfamily
scaffold1	FIG	CDS	50557	51000	.	+	1	ID=fig|6666666.356517.peg.58;Name=MISCELLANEOUS%3B Hypothetical/Partial homology
scaffold1	FIG	CDS	50990	52141	.	+	2	ID=fig|6666666.356517.peg.59;Name=Unsaturated glucuronyl hydrolase (EC 3.2.1.-);Ontology_term=KEGG_ENZYME:3.2.1.-
scaffold1	FIG	CDS	52170	53429	.	+	0	ID=fig|6666666.356517.peg.60;Name=N-Acetyl-D-glucosamine ABC transport system%2C sugar-binding protein
scaffold1	FIG	CDS	53535	54377	.	+	0	ID=fig|6666666.356517.peg.61;Name=Maltose/maltodextrin ABC transporter%2C permease protein MalF
scaffold1	FIG	CDS	54388	55257	.	+	1	ID=fig|6666666.356517.peg.62;Name=N-Acetyl-D-glucosamine ABC transport system%2C permease protein 2
scaffold1	FIG	CDS	55267	55578	.	+	1	ID=fig|6666666.356517.peg.63;Name=FIG00627667: hypothetical protein
scaffold1	FIG	CDS	55588	55929	.	+	1	ID=fig|6666666.356517.peg.64;Name=FIG00627667: hypothetical protein
scaffold1	FIG	CDS	56135	57799	.	+	2	ID=fig|6666666.356517.peg.65;Name=Acetolactate synthase%2C catabolic (EC 2.2.1.6);Ontology_term=KEGG_ENZYME:2.2.1.6
scaffold1	FIG	CDS	57812	58522	.	+	2	ID=fig|6666666.356517.peg.66;Name=Alpha-acetolactate decarboxylase (EC 4.1.1.5);Ontology_term=KEGG_ENZYME:4.1.1.5
scaffold1	FIG	CDS	58651	59148	.	+	1	ID=fig|6666666.356517.peg.67;Name=GAF domain-containing proteins
scaffold1	FIG	CDS	59158	59301	.	+	1	ID=fig|6666666.356517.peg.68;Name=hypothetical protein
scaffold1	FIG	CDS	59334	59594	.	+	0	ID=fig|6666666.356517.peg.69;Name=FIG00631026: hypothetical protein
scaffold1	FIG	CDS	60006	60542	.	-	0	ID=fig|6666666.356517.peg.70;Name=hypothetical protein
scaffold1	FIG	CDS	60866	60988	.	-	2	ID=fig|6666666.356517.peg.71;Name=hypothetical protein
scaffold1	FIG	CDS	61959	62732	.	-	0	ID=fig|6666666.356517.peg.72;Name=Hydrolase (HAD superfamily) in cluster with DUF1447
scaffold1	FIG	CDS	62876	63226	.	+	2	ID=fig|6666666.356517.peg.73;Name=FIG00628917: hypothetical protein
scaffold1	FIG	CDS	63207	63923	.	+	0	ID=fig|6666666.356517.peg.74;Name=DNA-binding response regulator%2C OmpR family
scaffold1	FIG	CDS	63923	65371	.	+	2	ID=fig|6666666.356517.peg.75;Name=sensor histidine kinase
scaffold1	FIG	CDS	65444	65953	.	-	2	ID=fig|6666666.356517.peg.76;Name=FIG00627674: hypothetical protein
scaffold1	FIG	CDS	65943	66668	.	-	0	ID=fig|6666666.356517.peg.77;Name=FIG00628354: hypothetical protein
scaffold1	FIG	CDS	66840	68960	.	-	0	ID=fig|6666666.356517.peg.78;Name=Lipoteichoic acid synthase LtaS Type IIc
scaffold1	FIG	CDS	69189	69962	.	+	0	ID=fig|6666666.356517.peg.79;Name=LSU m5C1962 methyltransferase RlmI
scaffold1	FIG	CDS	69959	70366	.	+	2	ID=fig|6666666.356517.peg.80;Name=LSU m5C1962 methyltransferase RlmI
scaffold1	FIG	CDS	70382	71140	.	+	2	ID=fig|6666666.356517.peg.81;Name=3-dehydroquinate dehydratase I (EC 4.2.1.10);Ontology_term=KEGG_ENZYME:4.2.1.10
scaffold1	FIG	CDS	71163	71648	.	+	0	ID=fig|6666666.356517.peg.82;Name=Cys-tRNA(Pro) deacylase YbaK
scaffold1	FIG	CDS	71719	72972	.	-	1	ID=fig|6666666.356517.peg.83;Name=NAD(FAD)-utilizing dehydrogenases
scaffold1	FIG	CDS	73089	74438	.	+	0	ID=fig|6666666.356517.peg.84;Name=NADP-specific glutamate dehydrogenase (EC 1.4.1.4);Ontology_term=KEGG_ENZYME:1.4.1.4
scaffold1	FIG	CDS	74550	75896	.	+	0	ID=fig|6666666.356517.peg.85;Name=Glucose-6-phosphate isomerase (EC 5.3.1.9);Ontology_term=KEGG_ENZYME:5.3.1.9
scaffold1	FIG	CDS	75999	76451	.	-	0	ID=fig|6666666.356517.peg.86;Name=site-specific recombinase%2C phage integrase family
scaffold1	FIG	CDS	76448	77221	.	-	2	ID=fig|6666666.356517.peg.87;Name=site-specific recombinase%2C phage integrase family
scaffold1	FIG	CDS	77378	77734	.	-	2	ID=fig|6666666.356517.peg.88;Name=prophage pi3 protein 59
scaffold1	FIG	CDS	77755	78045	.	-	1	ID=fig|6666666.356517.peg.89;Name=prophage pi3 protein 59
scaffold1	FIG	CDS	78545	78925	.	-	2	ID=fig|6666666.356517.peg.90;Name=prophage Lp1 protein 8
scaffold1	FIG	CDS	79089	79340	.	+	0	ID=fig|6666666.356517.peg.91;Name=Lj965 prophage cro-repressor
scaffold1	FIG	CDS	79337	79489	.	+	2	ID=fig|6666666.356517.peg.92;Name=hypothetical protein
scaffold1	FIG	CDS	79553	80107	.	+	2	ID=fig|6666666.356517.peg.93;Name=FIG00629026: hypothetical protein
scaffold1	FIG	CDS	80104	80334	.	+	1	ID=fig|6666666.356517.peg.94;Name=hypothetical protein
scaffold1	FIG	CDS	80351	80536	.	+	2	ID=fig|6666666.356517.peg.95;Name=FIG00629658: hypothetical protein
scaffold1	FIG	CDS	80670	80960	.	+	0	ID=fig|6666666.356517.peg.96;Name=Mobile element protein
scaffold1	FIG	CDS	80996	81832	.	+	2	ID=fig|6666666.356517.peg.97;Name=Mobile element protein
scaffold1	FIG	CDS	82793	83050	.	-	2	ID=fig|6666666.356517.peg.98;Name=hypothetical protein
scaffold1	FIG	CDS	83213	84187	.	+	2	ID=fig|6666666.356517.peg.99;Name=Choloylglycine hydrolase (EC 3.5.1.24);Ontology_term=KEGG_ENZYME:3.5.1.24
scaffold1	FIG	CDS	84789	85091	.	-	0	ID=fig|6666666.356517.peg.100;Name=FIG00631571: hypothetical protein
scaffold1	FIG	CDS	85387	86346	.	+	1	ID=fig|6666666.356517.peg.101;Name=Integrase/recombinase%2C core domain family
scaffold1	FIG	CDS	86898	87284	.	-	0	ID=fig|6666666.356517.peg.102;Name=FIG00628150: hypothetical protein
scaffold1	FIG	CDS	87552	87701	.	-	0	ID=fig|6666666.356517.peg.103;Name=hypothetical protein
scaffold1	FIG	CDS	87845	87976	.	-	2	ID=fig|6666666.356517.peg.104;Name=hypothetical protein
scaffold1	FIG	CDS	88149	88361	.	+	0	ID=fig|6666666.356517.peg.105;Name=hypothetical protein
scaffold1	FIG	CDS	88639	90438	.	-	1	ID=fig|6666666.356517.peg.106;Name=Glycerophosphoryl diester phosphodiesterase (EC 3.1.4.46);Ontology_term=KEGG_ENZYME:3.1.4.46
scaffold1	FIG	CDS	90565	91161	.	-	1	ID=fig|6666666.356517.peg.107;Name=Immunoreactive protein Se23.5 (Fragment)
scaffold1	FIG	CDS	91531	91875	.	+	1	ID=fig|6666666.356517.peg.108;Name=4-carboxymuconolactone decarboxylase (EC 4.1.1.44);Ontology_term=KEGG_ENZYME:4.1.1.44
scaffold1	FIG	CDS	91879	92295	.	+	1	ID=fig|6666666.356517.peg.109;Name=Transcriptional regulator
scaffold1	FIG	CDS	92385	92738	.	-	0	ID=fig|6666666.356517.peg.110;Name=FIG00631696: hypothetical protein
scaffold1	FIG	CDS	92704	94035	.	-	1	ID=fig|6666666.356517.peg.111;Name=conserved hypothetical protein
scaffold1	FIG	CDS	94291	94857	.	+	1	ID=fig|6666666.356517.peg.112;Name=Transcriptional regulator%2C TetR family
scaffold1	FIG	CDS	95102	95290	.	-	2	ID=fig|6666666.356517.peg.113;Name=hypothetical protein
scaffold1	FIG	CDS	95283	95420	.	+	0	ID=fig|6666666.356517.peg.114;Name=Choloylglycine hydrolase (EC 3.5.1.24);Ontology_term=KEGG_ENZYME:3.5.1.24
scaffold1	FIG	CDS	95739	97634	.	+	0	ID=fig|6666666.356517.peg.115;Name=Asparagine synthetase [glutamine-hydrolyzing] (EC 6.3.5.4);Ontology_term=KEGG_ENZYME:6.3.5.4
scaffold1	FIG	CDS	97715	98161	.	-	2	ID=fig|6666666.356517.peg.116;Name=FIG00628483: hypothetical protein
scaffold1	FIG	CDS	98389	98538	.	+	1	ID=fig|6666666.356517.peg.117;Name=LSU ribosomal protein L33p @ LSU ribosomal protein L33p%2C zinc-dependent
scaffold1	FIG	CDS	98626	99144	.	+	1	ID=fig|6666666.356517.peg.118;Name=Dihydrofolate reductase (EC 1.5.1.3);Ontology_term=KEGG_ENZYME:1.5.1.3
scaffold1	FIG	CDS	99265	100224	.	+	1	ID=fig|6666666.356517.peg.119;Name=Integrase/recombinase%2C core domain family
scaffold1	FIG	CDS	100287	101243	.	-	0	ID=fig|6666666.356517.peg.120;Name=Ferrichrome-binding periplasmic protein precursor (TC 3.A.1.14.3)
scaffold1	FIG	CDS	101409	102215	.	+	0	ID=fig|6666666.356517.peg.121;Name=Ferrichrome transport ATP-binding protein FhuC (TC 3.A.1.14.3)
scaffold1	FIG	CDS	102212	103201	.	+	2	ID=fig|6666666.356517.peg.122;Name=ABC-type Fe3+-siderophore transport system%2C permease component
scaffold1	FIG	CDS	103198	104202	.	+	1	ID=fig|6666666.356517.peg.123;Name=FIG00628256: hypothetical protein
scaffold1	FIG	CDS	104232	104348	.	+	0	ID=fig|6666666.356517.peg.124;Name=hypothetical protein
scaffold1	FIG	CDS	104336	104878	.	+	2	ID=fig|6666666.356517.peg.125;Name=5-formyltetrahydrofolate cyclo-ligase (EC 6.3.3.2);Ontology_term=KEGG_ENZYME:6.3.3.2
scaffold1	FIG	CDS	104898	105596	.	+	0	ID=fig|6666666.356517.peg.126;Name=GlpG protein (membrane protein of glp regulon)
scaffold1	FIG	CDS	105617	105829	.	+	2	ID=fig|6666666.356517.peg.127;Name=FIG00628448: hypothetical protein
scaffold1	FIG	CDS	105829	106791	.	+	1	ID=fig|6666666.356517.peg.128;Name=Glucokinase (EC 2.7.1.2);Ontology_term=KEGG_ENZYME:2.7.1.2
scaffold1	FIG	CDS	106809	107204	.	+	0	ID=fig|6666666.356517.peg.129;Name=Rhodanese-like domain protein
scaffold1	FIG	CDS	107369	107734	.	+	2	ID=fig|6666666.356517.peg.130;Name=probable uroporphyrin-III c-methyltransferase (EC 2.1.1.107);Ontology_term=KEGG_ENZYME:2.1.1.107
scaffold1	FIG	CDS	107731	109542	.	+	1	ID=fig|6666666.356517.peg.131;Name=Nitrogen regulatory protein P-II
scaffold1	FIG	CDS	109605	109772	.	-	0	ID=fig|6666666.356517.peg.132;Name=FIG00629064: hypothetical protein
scaffold1	FIG	CDS	110019	111008	.	+	0	ID=fig|6666666.356517.peg.133;Name=UDP-glucose 4-epimerase (EC 5.1.3.2);Ontology_term=KEGG_ENZYME:5.1.3.2
scaffold1	FIG	CDS	111020	112540	.	+	2	ID=fig|6666666.356517.peg.134;Name=Galactose-1-phosphate uridylyltransferase (EC 2.7.7.10);Ontology_term=KEGG_ENZYME:2.7.7.10
scaffold1	FIG	CDS	112527	113507	.	+	0	ID=fig|6666666.356517.peg.135;Name=Galactose operon repressor%2C GalR-LacI family of transcriptional regulators
scaffold1	FIG	CDS	113599	114423	.	+	1	ID=fig|6666666.356517.peg.136;Name=TsaB protein%2C required for threonylcarbamoyladenosine (t(6)A) formation in tRNA
scaffold1	FIG	CDS	114407	114949	.	+	2	ID=fig|6666666.356517.peg.137;Name=Ribosomal-protein-S18p-alanine acetyltransferase (EC 2.3.1.-);Ontology_term=KEGG_ENZYME:2.3.1.-
scaffold1	FIG	CDS	114956	115420	.	+	2	ID=fig|6666666.356517.peg.138;Name=Ribosomal-protein-S18p-alanine acetyltransferase (EC 2.3.1.-);Ontology_term=KEGG_ENZYME:2.3.1.-
scaffold1	FIG	CDS	115417	116295	.	+	1	ID=fig|6666666.356517.peg.139;Name=TsaD/Kae1/Qri7 protein%2C required for threonylcarbamoyladenosine t(6)A37 formation in tRNA
scaffold1	FIG	CDS	116301	116432	.	+	0	ID=fig|6666666.356517.peg.140;Name=TsaD/Kae1/Qri7 protein%2C required for threonylcarbamoyladenosine t(6)A37 formation in tRNA
scaffold1	FIG	CDS	116782	116928	.	+	1	ID=fig|6666666.356517.peg.141;Name=Tyrosine-protein kinase EpsD (EC 2.7.10.2);Ontology_term=KEGG_ENZYME:2.7.10.2
scaffold1	FIG	CDS	116925	117248	.	+	0	ID=fig|6666666.356517.peg.142;Name=Tyrosine-protein kinase EpsD (EC 2.7.10.2);Ontology_term=KEGG_ENZYME:2.7.10.2
scaffold1	FIG	CDS	117277	117489	.	+	1	ID=fig|6666666.356517.peg.143;Name=Tyrosine-protein kinase EpsD (EC 2.7.10.2);Ontology_term=KEGG_ENZYME:2.7.10.2
scaffold1	FIG	CDS	117550	118080	.	-	1	ID=fig|6666666.356517.peg.144;Name=Transcriptional regulator ArcR essential for anaerobic expression of the ADI pathway%2C Crp/Fnr family
scaffold1	FIG	CDS	118077	118250	.	-	0	ID=fig|6666666.356517.peg.145;Name=Transcriptional regulator ArcR essential for anaerobic expression of the ADI pathway%2C Crp/Fnr family
scaffold1	FIG	CDS	118707	119540	.	+	0	ID=fig|6666666.356517.peg.146;Name=Arginine deiminase (EC 3.5.3.6);Ontology_term=KEGG_ENZYME:3.5.3.6
scaffold1	FIG	CDS	119590	119934	.	+	1	ID=fig|6666666.356517.peg.147;Name=Arginine deiminase (EC 3.5.3.6);Ontology_term=KEGG_ENZYME:3.5.3.6
scaffold1	FIG	CDS	120025	120546	.	+	1	ID=fig|6666666.356517.peg.148;Name=Ornithine carbamoyltransferase (EC 2.1.3.3);Ontology_term=KEGG_ENZYME:2.1.3.3
scaffold1	FIG	CDS	120528	121016	.	+	0	ID=fig|6666666.356517.peg.149;Name=Ornithine carbamoyltransferase (EC 2.1.3.3);Ontology_term=KEGG_ENZYME:2.1.3.3
scaffold1	FIG	CDS	121156	122103	.	+	1	ID=fig|6666666.356517.peg.150;Name=Carbamate kinase (EC 2.7.2.2);Ontology_term=KEGG_ENZYME:2.7.2.2
scaffold1	FIG	CDS	122526	123002	.	+	0	ID=fig|6666666.356517.peg.151;Name=Arginyl-tRNA synthetase (EC 6.1.1.19);Ontology_term=KEGG_ENZYME:6.1.1.19
scaffold1	FIG	CDS	122960	123286	.	+	2	ID=fig|6666666.356517.peg.152;Name=Arginyl-tRNA synthetase (EC 6.1.1.19);Ontology_term=KEGG_ENZYME:6.1.1.19
scaffold1	FIG	CDS	123283	123615	.	+	1	ID=fig|6666666.356517.peg.153;Name=Arginyl-tRNA synthetase (EC 6.1.1.19);Ontology_term=KEGG_ENZYME:6.1.1.19
scaffold1	FIG	CDS	123567	124214	.	+	0	ID=fig|6666666.356517.peg.154;Name=Arginyl-tRNA synthetase (EC 6.1.1.19);Ontology_term=KEGG_ENZYME:6.1.1.19
scaffold1	FIG	CDS	124393	125178	.	-	1	ID=fig|6666666.356517.peg.155;Name=Phosphonoacetaldehyde hydrolase (EC 3.11.1.1);Ontology_term=KEGG_ENZYME:3.11.1.1
scaffold1	FIG	CDS	125171	126298	.	-	2	ID=fig|6666666.356517.peg.156;Name=2-aminoethylphosphonate:pyruvate aminotransferase (EC 2.6.1.37);Ontology_term=KEGG_ENZYME:2.6.1.37
scaffold1	FIG	CDS	126482	126961	.	-	2	ID=fig|6666666.356517.peg.157;Name=Arginine pathway regulatory protein ArgR%2C repressor of arg regulon
scaffold1	FIG	CDS	127320	128102	.	+	0	ID=fig|6666666.356517.peg.158;Name=SSU ribosomal protein S2p (SAe)
scaffold1	FIG	CDS	128105	128218	.	+	2	ID=fig|6666666.356517.peg.159;Name=Translation elongation factor Ts
scaffold1	FIG	CDS	128199	129080	.	+	0	ID=fig|6666666.356517.peg.160;Name=Translation elongation factor Ts
scaffold1	FIG	CDS	129216	129938	.	+	0	ID=fig|6666666.356517.peg.161;Name=Uridine monophosphate kinase (EC 2.7.4.22);Ontology_term=KEGG_ENZYME:2.7.4.22
scaffold1	FIG	CDS	129941	130498	.	+	2	ID=fig|6666666.356517.peg.162;Name=Ribosome recycling factor
scaffold1	FIG	CDS	130693	131505	.	+	1	ID=fig|6666666.356517.peg.163;Name=Undecaprenyl diphosphate synthase (EC 2.5.1.31);Ontology_term=KEGG_ENZYME:2.5.1.31
scaffold1	FIG	CDS	131502	132302	.	+	0	ID=fig|6666666.356517.peg.164;Name=Phosphatidate cytidylyltransferase (EC 2.7.7.41);Ontology_term=KEGG_ENZYME:2.7.7.41
scaffold1	FIG	CDS	132463	133731	.	+	1	ID=fig|6666666.356517.peg.165;Name=Membrane-associated zinc metalloprotease
scaffold1	FIG	CDS	133799	135508	.	+	2	ID=fig|6666666.356517.peg.166;Name=Prolyl-tRNA synthetase (EC 6.1.1.15)%2C bacterial type;Ontology_term=KEGG_ENZYME:6.1.1.15
scaffold1	FIG	CDS	135720	138110	.	+	0	ID=fig|6666666.356517.peg.167;Name=DNA polymerase III alpha subunit (EC 2.7.7.7);Ontology_term=KEGG_ENZYME:2.7.7.7
scaffold1	FIG	CDS	138110	138994	.	+	2	ID=fig|6666666.356517.peg.168;Name=DNA polymerase III alpha subunit (EC 2.7.7.7);Ontology_term=KEGG_ENZYME:2.7.7.7
scaffold1	FIG	CDS	139036	139167	.	+	1	ID=fig|6666666.356517.peg.169;Name=DNA polymerase III alpha subunit (EC 2.7.7.7);Ontology_term=KEGG_ENZYME:2.7.7.7
scaffold1	FIG	CDS	139298	139903	.	+	2	ID=fig|6666666.356517.peg.170;Name=DNA polymerase III alpha subunit (EC 2.7.7.7);Ontology_term=KEGG_ENZYME:2.7.7.7
scaffold1	FIG	CDS	139888	140127	.	+	1	ID=fig|6666666.356517.peg.171;Name=DNA polymerase III alpha subunit (EC 2.7.7.7);Ontology_term=KEGG_ENZYME:2.7.7.7
scaffold1	FIG	CDS	140210	140683	.	+	2	ID=fig|6666666.356517.peg.172;Name=FIG000325: clustered with transcription termination protein NusA
scaffold1	FIG	CDS	140706	141881	.	+	0	ID=fig|6666666.356517.peg.173;Name=Transcription termination protein NusA
scaffold1	FIG	CDS	141903	142196	.	+	0	ID=fig|6666666.356517.peg.174;Name=COG2740: Predicted nucleic-acid-binding protein implicated in transcription termination
scaffold1	FIG	CDS	142193	142504	.	+	2	ID=fig|6666666.356517.peg.175;Name=ribosomal protein L7Ae family protein
scaffold1	FIG	CDS	142517	143974	.	+	2	ID=fig|6666666.356517.peg.176;Name=Translation initiation factor 2
scaffold1	FIG	CDS	143974	144816	.	+	1	ID=fig|6666666.356517.peg.177;Name=Translation initiation factor 2
scaffold1	FIG	CDS	144929	145189	.	+	2	ID=fig|6666666.356517.peg.178;Name=Ribosome-binding factor A
scaffold1	FIG	CDS	145300	145515	.	-	1	ID=fig|6666666.356517.peg.179;Name=Maltose/maltodextrin ABC transporter%2C permease protein MalF
scaffold1	FIG	CDS	145630	146097	.	+	1	ID=fig|6666666.356517.peg.180;Name=Xylulose-5-phosphate phosphoketolase (EC 4.1.2.9) @ Fructose-6-phosphate phosphoketolase (EC 4.1.2.22);Ontology_term=KEGG_ENZYME:4.1.2.9,KEGG_ENZYME:4.1.2.22
scaffold1	FIG	CDS	146124	146564	.	+	0	ID=fig|6666666.356517.peg.181;Name=Xylulose-5-phosphate phosphoketolase (EC 4.1.2.9) @ Fructose-6-phosphate phosphoketolase (EC 4.1.2.22);Ontology_term=KEGG_ENZYME:4.1.2.9,KEGG_ENZYME:4.1.2.22
scaffold1	FIG	CDS	146576	147991	.	+	2	ID=fig|6666666.356517.peg.182;Name=Xylulose-5-phosphate phosphoketolase (EC 4.1.2.9) @ Fructose-6-phosphate phosphoketolase (EC 4.1.2.22);Ontology_term=KEGG_ENZYME:4.1.2.9,KEGG_ENZYME:4.1.2.22
scaffold1	FIG	CDS	148359	149282	.	+	0	ID=fig|6666666.356517.peg.183;Name=tRNA pseudouridine synthase B (EC 4.2.1.70);Ontology_term=KEGG_ENZYME:4.2.1.70
scaffold1	FIG	CDS	149286	150227	.	+	0	ID=fig|6666666.356517.peg.184;Name=Riboflavin kinase (EC 2.7.1.26) / FMN adenylyltransferase (EC 2.7.7.2);Ontology_term=KEGG_ENZYME:2.7.1.26,KEGG_ENZYME:2.7.7.2
scaffold1	FIG	CDS	150620	151405	.	+	2	ID=fig|6666666.356517.peg.185;Name=Glucose 1-dehydrogenase (EC 1.1.1.47);Ontology_term=KEGG_ENZYME:1.1.1.47
scaffold1	FIG	CDS	151418	152269	.	+	2	ID=fig|6666666.356517.peg.186;Name=Glucose uptake protein
scaffold1	FIG	CDS	152349	152801	.	-	0	ID=fig|6666666.356517.peg.187;Name=FIG00630443: hypothetical protein
scaffold1	FIG	CDS	152821	152958	.	+	1	ID=fig|6666666.356517.peg.188;Name=hypothetical protein
scaffold1	FIG	CDS	153262	153630	.	-	1	ID=fig|6666666.356517.peg.189;Name=FIG00627525: hypothetical protein
scaffold1	FIG	CDS	153780	154262	.	+	0	ID=fig|6666666.356517.peg.190;Name=Cys-tRNA(Pro) deacylase YbaK
scaffold1	FIG	CDS	154299	155309	.	+	0	ID=fig|6666666.356517.peg.191;Name=Muramoyltetrapeptide carboxypeptidase (EC 3.4.17.13);Ontology_term=KEGG_ENZYME:3.4.17.13
scaffold1	FIG	CDS	155568	155993	.	+	0	ID=fig|6666666.356517.peg.192;Name=hypothetical protein
scaffold1	FIG	CDS	156142	156573	.	+	1	ID=fig|6666666.356517.peg.193;Name=hypothetical protein
scaffold1	FIG	CDS	156616	157329	.	-	1	ID=fig|6666666.356517.peg.194;Name=FIG00631835: hypothetical protein
scaffold1	FIG	CDS	157597	159183	.	+	1	ID=fig|6666666.356517.peg.195;Name=PTS system%2C maltose and glucose-specific IIC component (EC 2.7.1.69) / PTS system%2C maltose and glucose-specific IIB component (EC 2.7.1.69);Ontology_term=KEGG_ENZYME:2.7.1.69,KEGG_ENZYME:2.7.1.69
scaffold1	FIG	CDS	159227	160558	.	+	2	ID=fig|6666666.356517.peg.196;Name=Maltose-6'-phosphate glucosidase (EC 3.2.1.122);Ontology_term=KEGG_ENZYME:3.2.1.122
scaffold1	FIG	CDS	160643	161410	.	+	2	ID=fig|6666666.356517.peg.197;Name=Transcriptional regulator%2C RpiR family
scaffold1	FIG	CDS	161525	161743	.	+	2	ID=fig|6666666.356517.peg.198;Name=hypothetical protein
scaffold1	FIG	CDS	161812	162102	.	+	1	ID=fig|6666666.356517.peg.199;Name=Mobile element protein
scaffold1	FIG	CDS	162138	162974	.	+	0	ID=fig|6666666.356517.peg.200;Name=Mobile element protein
scaffold1	FIG	CDS	163432	164022	.	-	1	ID=fig|6666666.356517.peg.201;Name=FIG00629433: hypothetical protein
scaffold1	FIG	CDS	164843	165115	.	+	2	ID=fig|6666666.356517.peg.202;Name=hypothetical protein
scaffold1	FIG	CDS	165128	165463	.	+	2	ID=fig|6666666.356517.peg.203;Name=hypothetical protein
scaffold1	FIG	CDS	165939	166169	.	+	0	ID=fig|6666666.356517.peg.204;Name=FIG00631386: hypothetical protein
scaffold1	FIG	CDS	166166	166432	.	+	2	ID=fig|6666666.356517.peg.205;Name=RelE/StbE replicon stabilization toxin
scaffold1	FIG	CDS	166931	168097	.	+	2	ID=fig|6666666.356517.peg.206;Name=Hypothetical radical SAM family enzyme in heat shock gene cluster%2C similarity with CPO of BS HemN-type
scaffold1	FIG	CDS	168330	169373	.	+	0	ID=fig|6666666.356517.peg.207;Name=Heat-inducible transcription repressor HrcA
scaffold1	FIG	CDS	169467	170030	.	+	0	ID=fig|6666666.356517.peg.208;Name=Heat shock protein GrpE
scaffold1	FIG	CDS	170081	171910	.	+	2	ID=fig|6666666.356517.peg.209;Name=Chaperone protein DnaK
scaffold1	FIG	CDS	171861	171974	.	+	0	ID=fig|6666666.356517.peg.210;Name=hypothetical protein
scaffold1	FIG	CDS	172061	172969	.	+	2	ID=fig|6666666.356517.peg.211;Name=Chaperone protein DnaJ
scaffold1	FIG	CDS	172966	173226	.	+	1	ID=fig|6666666.356517.peg.212;Name=Chaperone protein DnaJ
scaffold1	FIG	CDS	173579	174205	.	+	2	ID=fig|6666666.356517.peg.213;Name=ABC transporter%2C ATP-binding protein
scaffold1	FIG	CDS	174208	175146	.	+	1	ID=fig|6666666.356517.peg.214;Name=FIG00630791: hypothetical protein
scaffold1	FIG	CDS	175195	176295	.	-	1	ID=fig|6666666.356517.peg.215;Name=Sugar diacid utilization regulator SdaR
scaffold1	FIG	CDS	176654	177562	.	+	2	ID=fig|6666666.356517.peg.216;Name=4-hydroxy-tetrahydrodipicolinate synthase (EC 4.3.3.7);Ontology_term=KEGG_ENZYME:4.3.3.7
scaffold1	FIG	CDS	177566	178462	.	+	2	ID=fig|6666666.356517.peg.217;Name=2-hydroxy-3-oxopropionate reductase (EC 1.1.1.60);Ontology_term=KEGG_ENZYME:1.1.1.60
scaffold1	FIG	CDS	178490	179845	.	+	2	ID=fig|6666666.356517.peg.218;Name=Glucarate dehydratase (EC 4.2.1.40);Ontology_term=KEGG_ENZYME:4.2.1.40
scaffold1	FIG	CDS	179867	181246	.	+	2	ID=fig|6666666.356517.peg.219;Name=FIG00631654: hypothetical protein
scaffold1	FIG	CDS	181289	182617	.	+	2	ID=fig|6666666.356517.peg.220;Name=Glucarate dehydratase (EC 4.2.1.40);Ontology_term=KEGG_ENZYME:4.2.1.40
scaffold1	FIG	CDS	182662	183810	.	+	1	ID=fig|6666666.356517.peg.221;Name=Glycerate kinase (EC 2.7.1.31);Ontology_term=KEGG_ENZYME:2.7.1.31
scaffold1	FIG	CDS	183855	184592	.	-	0	ID=fig|6666666.356517.peg.222;Name=Glutamate transport ATP-binding protein
scaffold1	FIG	CDS	184594	186096	.	-	1	ID=fig|6666666.356517.peg.223;Name=/ Glutamine transport system permease protein GlnP (TC 3.A.1.3.2)
scaffold1	FIG	CDS	186355	188349	.	+	1	ID=fig|6666666.356517.peg.224;Name=Excinuclease ABC subunit B
scaffold1	FIG	CDS	188359	191175	.	+	1	ID=fig|6666666.356517.peg.225;Name=Excinuclease ABC subunit A
scaffold1	FIG	CDS	191438	192181	.	+	2	ID=fig|6666666.356517.peg.226;Name=D-aspartate ligase (EC 6.3.1.12);Ontology_term=KEGG_ENZYME:6.3.1.12
scaffold1	FIG	CDS	192160	192702	.	+	1	ID=fig|6666666.356517.peg.227;Name=probably carbamoylphosphate synthase large subunit%2C evidenced by COGnitor
scaffold1	FIG	CDS	192706	193071	.	+	1	ID=fig|6666666.356517.peg.228;Name=Aspartate racemase (EC 5.1.1.13);Ontology_term=KEGG_ENZYME:5.1.1.13
scaffold1	FIG	CDS	193095	193289	.	+	0	ID=fig|6666666.356517.peg.229;Name=Aspartate racemase (EC 5.1.1.13);Ontology_term=KEGG_ENZYME:5.1.1.13
scaffold1	FIG	CDS	193342	193464	.	+	1	ID=fig|6666666.356517.peg.230;Name=hypothetical protein
scaffold1	FIG	CDS	193570	194310	.	+	1	ID=fig|6666666.356517.peg.231;Name=Hypothetical ATP-binding protein UPF0042%2C contains P-loop
scaffold1	FIG	CDS	194307	194453	.	+	0	ID=fig|6666666.356517.peg.232;Name=Hypothetical ATP-binding protein UPF0042%2C contains P-loop
scaffold1	FIG	CDS	194665	194805	.	+	1	ID=fig|6666666.356517.peg.233;Name=FIG002813: LPPG:FO 2-phospho-L-lactate transferase like%2C CofD-like
scaffold1	FIG	CDS	195017	195442	.	+	2	ID=fig|6666666.356517.peg.234;Name=FIG002813: LPPG:FO 2-phospho-L-lactate transferase like%2C CofD-like
scaffold1	FIG	CDS	195476	196411	.	+	2	ID=fig|6666666.356517.peg.235;Name=FIG001886: Cytoplasmic hypothetical protein
scaffold1	FIG	CDS	196576	197037	.	+	1	ID=fig|6666666.356517.peg.236;Name=Excinuclease ABC subunit A paralog of unknown function
scaffold1	FIG	CDS	197070	197753	.	+	0	ID=fig|6666666.356517.peg.237;Name=Excinuclease ABC subunit A paralog of unknown function
scaffold1	FIG	CDS	197883	198020	.	+	0	ID=fig|6666666.356517.peg.238;Name=Excinuclease ABC subunit A paralog of unknown function
scaffold1	FIG	CDS	198041	198250	.	+	2	ID=fig|6666666.356517.peg.239;Name=Excinuclease ABC subunit A paralog of unknown function
scaffold1	FIG	CDS	198271	198801	.	+	1	ID=fig|6666666.356517.peg.240;Name=Excinuclease ABC subunit A paralog of unknown function
scaffold1	FIG	CDS	199048	199440	.	-	1	ID=fig|6666666.356517.peg.241;Name=FIG00628221: hypothetical protein
scaffold1	FIG	CDS	199630	200130	.	+	1	ID=fig|6666666.356517.peg.242;Name=Pyruvate-flavodoxin oxidoreductase (EC 1.2.7.-);Ontology_term=KEGG_ENZYME:1.2.7.-
scaffold1	FIG	CDS	200127	201266	.	+	0	ID=fig|6666666.356517.peg.243;Name=Pyruvate-flavodoxin oxidoreductase (EC 1.2.7.-);Ontology_term=KEGG_ENZYME:1.2.7.-
scaffold1	FIG	CDS	201367	201561	.	+	1	ID=fig|6666666.356517.peg.244;Name=Pyruvate-flavodoxin oxidoreductase (EC 1.2.7.-);Ontology_term=KEGG_ENZYME:1.2.7.-
scaffold1	FIG	CDS	201558	203318	.	+	0	ID=fig|6666666.356517.peg.245;Name=Pyruvate-flavodoxin oxidoreductase (EC 1.2.7.-);Ontology_term=KEGG_ENZYME:1.2.7.-
scaffold1	FIG	CDS	203507	204394	.	+	2	ID=fig|6666666.356517.peg.246;Name=Diadenylate cyclase spyDAC%3B Bacterial checkpoint controller DisA with nucleotide-binding domain
scaffold1	FIG	CDS	204391	204633	.	+	1	ID=fig|6666666.356517.peg.247;Name=Uncharacterized secreted protein associated with spyDAC
scaffold1	FIG	CDS	204630	204779	.	+	0	ID=fig|6666666.356517.peg.248;Name=Uncharacterized secreted protein associated with spyDAC
scaffold1	FIG	CDS	204983	205180	.	+	2	ID=fig|6666666.356517.peg.249;Name=Uncharacterized secreted protein associated with spyDAC
scaffold1	FIG	CDS	205328	205528	.	+	2	ID=fig|6666666.356517.peg.250;Name=Uncharacterized secreted protein associated with spyDAC
scaffold1	FIG	CDS	205578	206108	.	+	0	ID=fig|6666666.356517.peg.251;Name=Phosphoglucosamine mutase (EC 5.4.2.10);Ontology_term=KEGG_ENZYME:5.4.2.10
scaffold1	FIG	CDS	206121	206933	.	+	0	ID=fig|6666666.356517.peg.252;Name=Phosphoglucosamine mutase (EC 5.4.2.10);Ontology_term=KEGG_ENZYME:5.4.2.10
scaffold1	FIG	CDS	207317	207493	.	-	2	ID=fig|6666666.356517.peg.253;Name=FIG00632170: hypothetical protein
scaffold1	FIG	CDS	207673	208461	.	+	1	ID=fig|6666666.356517.peg.254;Name=FIG00632275: hypothetical protein
scaffold1	FIG	CDS	208674	209135	.	-	0	ID=fig|6666666.356517.peg.255;Name=Glucosamine--fructose-6-phosphate aminotransferase [isomerizing] (EC 2.6.1.16);Ontology_term=KEGG_ENZYME:2.6.1.16
scaffold1	FIG	CDS	209400	210146	.	-	0	ID=fig|6666666.356517.peg.256;Name=Glucosamine--fructose-6-phosphate aminotransferase [isomerizing] (EC 2.6.1.16);Ontology_term=KEGG_ENZYME:2.6.1.16
scaffold1	FIG	CDS	210125	210427	.	-	2	ID=fig|6666666.356517.peg.257;Name=Glucosamine--fructose-6-phosphate aminotransferase [isomerizing] (EC 2.6.1.16);Ontology_term=KEGG_ENZYME:2.6.1.16
scaffold1	FIG	CDS	210611	210781	.	-	2	ID=fig|6666666.356517.peg.258;Name=hypothetical protein
scaffold1	FIG	CDS	210834	211124	.	+	0	ID=fig|6666666.356517.peg.259;Name=FIG00628692: hypothetical protein
scaffold1	FIG	CDS	211244	212161	.	+	2	ID=fig|6666666.356517.peg.260;Name=Protease IV (EC 3.4.21.-);Ontology_term=KEGG_ENZYME:3.4.21.-
scaffold1	FIG	CDS	212164	212823	.	+	1	ID=fig|6666666.356517.peg.261;Name=FIG00629318: hypothetical protein
scaffold1	FIG	CDS	212977	213714	.	+	1	ID=fig|6666666.356517.peg.262;Name=FIG00629349: hypothetical protein
scaffold1	FIG	CDS	214060	214983	.	+	1	ID=fig|6666666.356517.peg.263;Name=Cell division trigger factor (EC 5.2.1.8);Ontology_term=KEGG_ENZYME:5.2.1.8
scaffold1	FIG	CDS	214941	215348	.	+	0	ID=fig|6666666.356517.peg.264;Name=Cell division trigger factor (EC 5.2.1.8);Ontology_term=KEGG_ENZYME:5.2.1.8
scaffold1	FIG	CDS	215564	216391	.	+	2	ID=fig|6666666.356517.peg.265;Name=ATP-dependent Clp protease ATP-binding subunit ClpX
scaffold1	FIG	CDS	216494	216811	.	+	2	ID=fig|6666666.356517.peg.266;Name=ATP-dependent Clp protease ATP-binding subunit ClpX
scaffold1	FIG	CDS	217076	217480	.	+	2	ID=fig|6666666.356517.peg.267;Name=GTP-binding protein EngB
scaffold1	FIG	CDS	217558	217713	.	-	1	ID=fig|6666666.356517.peg.268;Name=FIG00628658: hypothetical protein
scaffold1	FIG	CDS	217938	218738	.	+	0	ID=fig|6666666.356517.peg.269;Name=FIG00627229: hypothetical protein
scaffold1	FIG	CDS	218843	219175	.	+	2	ID=fig|6666666.356517.peg.270;Name=FIG00627229: hypothetical protein
scaffold1	FIG	CDS	219553	220305	.	+	1	ID=fig|6666666.356517.peg.271;Name=Transcriptional repressor of the fructose operon%2C DeoR family
scaffold1	FIG	CDS	220302	220832	.	+	0	ID=fig|6666666.356517.peg.272;Name=Tagatose-6-phosphate kinase (EC 2.7.1.144) / 1-phosphofructokinase (EC 2.7.1.56);Ontology_term=KEGG_ENZYME:2.7.1.144,KEGG_ENZYME:2.7.1.56
scaffold1	FIG	CDS	220826	221215	.	+	2	ID=fig|6666666.356517.peg.273;Name=Tagatose-6-phosphate kinase (EC 2.7.1.144) / 1-phosphofructokinase (EC 2.7.1.56);Ontology_term=KEGG_ENZYME:2.7.1.144,KEGG_ENZYME:2.7.1.56
scaffold1	FIG	CDS	221233	221823	.	+	1	ID=fig|6666666.356517.peg.274;Name=PTS system%2C fructose-specific IIA component (EC 2.7.1.69) / PTS system%2C fructose-specific IIB component (EC 2.7.1.69) / PTS system%2C fructose-specific IIC component (EC 2.7.1.69);Ontology_term=KEGG_ENZYME:2.7.1.69,KEGG_ENZYME:2.7.1.69,KEGG_ENZYME:2.7.1.69
scaffold1	FIG	CDS	221805	222593	.	+	0	ID=fig|6666666.356517.peg.275;Name=PTS system%2C fructose-specific IIA component (EC 2.7.1.69) / PTS system%2C fructose-specific IIB component (EC 2.7.1.69) / PTS system%2C fructose-specific IIC component (EC 2.7.1.69);Ontology_term=KEGG_ENZYME:2.7.1.69,KEGG_ENZYME:2.7.1.69,KEGG_ENZYME:2.7.1.69
scaffold1	FIG	CDS	222590	222985	.	+	2	ID=fig|6666666.356517.peg.276;Name=PTS system%2C fructose-specific IIA component (EC 2.7.1.69) / PTS system%2C fructose-specific IIB component (EC 2.7.1.69) / PTS system%2C fructose-specific IIC component (EC 2.7.1.69);Ontology_term=KEGG_ENZYME:2.7.1.69,KEGG_ENZYME:2.7.1.69,KEGG_ENZYME:2.7.1.69
scaffold1	FIG	CDS	223267	223467	.	-	1	ID=fig|6666666.356517.peg.277;Name=Voltage-gated chloride channel family protein
scaffold1	FIG	CDS	223505	223783	.	-	2	ID=fig|6666666.356517.peg.278;Name=Voltage-gated chloride channel family protein
scaffold1	FIG	CDS	223807	224154	.	-	1	ID=fig|6666666.356517.peg.279;Name=Voltage-gated chloride channel family protein
scaffold1	FIG	CDS	224145	224822	.	-	0	ID=fig|6666666.356517.peg.280;Name=Voltage-gated chloride channel family protein
scaffold1	FIG	CDS	224976	226070	.	+	0	ID=fig|6666666.356517.peg.281;Name=ATP-dependent DNA helicase UvrD/PcrA
scaffold1	FIG	CDS	226040	226159	.	+	2	ID=fig|6666666.356517.peg.282;Name=ATP-dependent DNA helicase UvrD/PcrA
scaffold1	FIG	CDS	226171	226518	.	+	1	ID=fig|6666666.356517.peg.283;Name=ATP-dependent DNA helicase UvrD/PcrA
scaffold1	FIG	CDS	226602	226715	.	+	0	ID=fig|6666666.356517.peg.284;Name=ATP-dependent DNA helicase UvrD/PcrA
scaffold1	FIG	CDS	226757	227209	.	+	2	ID=fig|6666666.356517.peg.285;Name=ATP-dependent DNA helicase UvrD/PcrA
scaffold1	FIG	CDS	227223	229262	.	+	0	ID=fig|6666666.356517.peg.286;Name=DNA ligase (EC 6.5.1.2);Ontology_term=KEGG_ENZYME:6.5.1.2
scaffold1	FIG	CDS	229368	229673	.	+	0	ID=fig|6666666.356517.peg.287;Name=Aspartyl-tRNA(Asn) amidotransferase subunit C (EC 6.3.5.6) @ Glutamyl-tRNA(Gln) amidotransferase subunit C (EC 6.3.5.7);Ontology_term=KEGG_ENZYME:6.3.5.6,KEGG_ENZYME:6.3.5.7
scaffold1	FIG	CDS	229673	230155	.	+	2	ID=fig|6666666.356517.peg.288;Name=Aspartyl-tRNA(Asn) amidotransferase subunit A (EC 6.3.5.6) @ Glutamyl-tRNA(Gln) amidotransferase subunit A (EC 6.3.5.7);Ontology_term=KEGG_ENZYME:6.3.5.6,KEGG_ENZYME:6.3.5.7
scaffold1	FIG	CDS	230239	231144	.	+	1	ID=fig|6666666.356517.peg.289;Name=Aspartyl-tRNA(Asn) amidotransferase subunit A (EC 6.3.5.6) @ Glutamyl-tRNA(Gln) amidotransferase subunit A (EC 6.3.5.7);Ontology_term=KEGG_ENZYME:6.3.5.6,KEGG_ENZYME:6.3.5.7
scaffold1	FIG	CDS	231141	232571	.	+	0	ID=fig|6666666.356517.peg.290;Name=Aspartyl-tRNA(Asn) amidotransferase subunit B (EC 6.3.5.6) @ Glutamyl-tRNA(Gln) amidotransferase subunit B (EC 6.3.5.7);Ontology_term=KEGG_ENZYME:6.3.5.6,KEGG_ENZYME:6.3.5.7
scaffold1	FIG	CDS	232581	233636	.	+	0	ID=fig|6666666.356517.peg.291;Name=Transcription regulator [contains diacylglycerol kinase catalytic domain]
scaffold1	FIG	CDS	233747	235120	.	+	2	ID=fig|6666666.356517.peg.292;Name=RNA methyltransferase%2C TrmA family
scaffold1	FIG	CDS	235123	235251	.	+	1	ID=fig|6666666.356517.peg.293;Name=hypothetical protein
scaffold1	FIG	CDS	235320	235469	.	-	0	ID=fig|6666666.356517.peg.294;Name=hypothetical protein
scaffold1	FIG	CDS	235823	236437	.	-	2	ID=fig|6666666.356517.peg.295;Name=Lipid A export ATP-binding/permease protein MsbA
scaffold1	FIG	CDS	236416	236739	.	-	1	ID=fig|6666666.356517.peg.296;Name=Lipid A export ATP-binding/permease protein MsbA
scaffold1	FIG	CDS	236736	237068	.	-	0	ID=fig|6666666.356517.peg.297;Name=Lipid A export ATP-binding/permease protein MsbA
scaffold1	FIG	CDS	237022	237399	.	-	1	ID=fig|6666666.356517.peg.298;Name=Lipid A export ATP-binding/permease protein MsbA
scaffold1	FIG	CDS	237413	237562	.	-	2	ID=fig|6666666.356517.peg.299;Name=Lipid A export ATP-binding/permease protein MsbA
scaffold1	FIG	CDS	237618	237842	.	-	0	ID=fig|6666666.356517.peg.300;Name=Lipid A export ATP-binding/permease protein MsbA
scaffold1	FIG	CDS	237854	238183	.	-	2	ID=fig|6666666.356517.peg.301;Name=Lipid A export ATP-binding/permease protein MsbA
scaffold1	FIG	CDS	238189	238521	.	-	1	ID=fig|6666666.356517.peg.302;Name=Lipid A export ATP-binding/permease protein MsbA
scaffold1	FIG	CDS	238518	239132	.	-	0	ID=fig|6666666.356517.peg.303;Name=Lipid A export ATP-binding/permease protein MsbA
scaffold1	FIG	CDS	239242	239451	.	+	1	ID=fig|6666666.356517.peg.304;Name=regulatory protein%2C MerR
scaffold1	FIG	CDS	239445	239567	.	+	0	ID=fig|6666666.356517.peg.305;Name=regulatory protein%2C MerR
scaffold1	FIG	CDS	239589	240203	.	+	0	ID=fig|6666666.356517.peg.306;Name=regulatory protein%2C MerR
scaffold1	FIG	CDS	240652	241056	.	+	1	ID=fig|6666666.356517.peg.307;Name=Methionine synthase II (cobalamin-independent)
scaffold1	FIG	CDS	241053	241787	.	+	0	ID=fig|6666666.356517.peg.308;Name=Methionine synthase II (cobalamin-independent)
scaffold1	FIG	CDS	241865	242179	.	+	2	ID=fig|6666666.356517.peg.309;Name=lipase%2C putative
scaffold1	FIG	CDS	242241	242441	.	+	0	ID=fig|6666666.356517.peg.310;Name=lipase%2C putative
scaffold1	FIG	CDS	242393	242509	.	+	2	ID=fig|6666666.356517.peg.311;Name=lipase%2C putative
scaffold1	FIG	CDS	242545	242871	.	+	1	ID=fig|6666666.356517.peg.312;Name=lipase%2C putative
scaffold1	FIG	CDS	242924	243331	.	-	2	ID=fig|6666666.356517.peg.313;Name=FIG00630897: hypothetical protein
scaffold1	FIG	CDS	243304	243798	.	-	1	ID=fig|6666666.356517.peg.314;Name=FIG00630897: hypothetical protein
scaffold1	FIG	CDS	244081	245034	.	+	1	ID=fig|6666666.356517.peg.315;Name=Alpha-galactosidase (EC 3.2.1.22);Ontology_term=KEGG_ENZYME:3.2.1.22
scaffold1	FIG	CDS	245071	245226	.	+	1	ID=fig|6666666.356517.peg.316;Name=Alpha-galactosidase (EC 3.2.1.22);Ontology_term=KEGG_ENZYME:3.2.1.22
scaffold1	FIG	CDS	245275	245445	.	+	1	ID=fig|6666666.356517.peg.317;Name=Alpha-galactosidase (EC 3.2.1.22);Ontology_term=KEGG_ENZYME:3.2.1.22
scaffold1	FIG	CDS	245465	245737	.	+	2	ID=fig|6666666.356517.peg.318;Name=Alpha-galactosidase (EC 3.2.1.22);Ontology_term=KEGG_ENZYME:3.2.1.22
scaffold1	FIG	CDS	245761	245955	.	+	1	ID=fig|6666666.356517.peg.319;Name=Alpha-galactosidase (EC 3.2.1.22);Ontology_term=KEGG_ENZYME:3.2.1.22
scaffold1	FIG	CDS	246047	246619	.	+	2	ID=fig|6666666.356517.peg.320;Name=Beta-galactosidase large subunit (EC 3.2.1.23);Ontology_term=KEGG_ENZYME:3.2.1.23
scaffold1	FIG	CDS	246795	247097	.	+	0	ID=fig|6666666.356517.peg.321;Name=Beta-galactosidase large subunit (EC 3.2.1.23);Ontology_term=KEGG_ENZYME:3.2.1.23
scaffold1	FIG	CDS	247148	247516	.	+	2	ID=fig|6666666.356517.peg.322;Name=Beta-galactosidase large subunit (EC 3.2.1.23);Ontology_term=KEGG_ENZYME:3.2.1.23
scaffold1	FIG	CDS	247572	247925	.	+	0	ID=fig|6666666.356517.peg.323;Name=Beta-galactosidase large subunit (EC 3.2.1.23);Ontology_term=KEGG_ENZYME:3.2.1.23
scaffold1	FIG	CDS	248566	248874	.	+	1	ID=fig|6666666.356517.peg.324;Name=Beta-galactosidase small subunit (EC 3.2.1.23);Ontology_term=KEGG_ENZYME:3.2.1.23
scaffold1	FIG	CDS	249638	249952	.	+	2	ID=fig|6666666.356517.peg.325;Name=2-keto-3-deoxy-D-arabino-heptulosonate-7-phosphate synthase I beta (EC 2.5.1.54);Ontology_term=KEGG_ENZYME:2.5.1.54
scaffold1	FIG	CDS	249964	250281	.	+	1	ID=fig|6666666.356517.peg.326;Name=2-keto-3-deoxy-D-arabino-heptulosonate-7-phosphate synthase I beta (EC 2.5.1.54);Ontology_term=KEGG_ENZYME:2.5.1.54
scaffold1	FIG	CDS	250296	250598	.	+	0	ID=fig|6666666.356517.peg.327;Name=2-keto-3-deoxy-D-arabino-heptulosonate-7-phosphate synthase I beta (EC 2.5.1.54);Ontology_term=KEGG_ENZYME:2.5.1.54
scaffold1	FIG	CDS	250579	250746	.	+	1	ID=fig|6666666.356517.peg.328;Name=3-dehydroquinate synthase (EC 4.2.3.4);Ontology_term=KEGG_ENZYME:4.2.3.4
scaffold1	FIG	CDS	250653	251642	.	+	0	ID=fig|6666666.356517.peg.329;Name=3-dehydroquinate synthase (EC 4.2.3.4);Ontology_term=KEGG_ENZYME:4.2.3.4
scaffold1	FIG	CDS	251644	251865	.	+	1	ID=fig|6666666.356517.peg.330;Name=Chorismate synthase (EC 4.2.3.5);Ontology_term=KEGG_ENZYME:4.2.3.5
scaffold1	FIG	CDS	251904	252458	.	+	0	ID=fig|6666666.356517.peg.331;Name=Chorismate synthase (EC 4.2.3.5);Ontology_term=KEGG_ENZYME:4.2.3.5
scaffold1	FIG	CDS	252458	252808	.	+	2	ID=fig|6666666.356517.peg.332;Name=Chorismate synthase (EC 4.2.3.5);Ontology_term=KEGG_ENZYME:4.2.3.5
scaffold1	FIG	CDS	252825	253028	.	+	0	ID=fig|6666666.356517.peg.333;Name=Prephenate dehydrogenase (EC 1.3.1.12);Ontology_term=KEGG_ENZYME:1.3.1.12
scaffold1	FIG	CDS	253082	253327	.	+	2	ID=fig|6666666.356517.peg.334;Name=Prephenate dehydrogenase (EC 1.3.1.12);Ontology_term=KEGG_ENZYME:1.3.1.12
scaffold1	FIG	CDS	253324	253734	.	+	1	ID=fig|6666666.356517.peg.335;Name=Prephenate dehydrogenase (EC 1.3.1.12);Ontology_term=KEGG_ENZYME:1.3.1.12
scaffold1	FIG	CDS	253731	253913	.	+	0	ID=fig|6666666.356517.peg.336;Name=Prephenate dehydrogenase (EC 1.3.1.12);Ontology_term=KEGG_ENZYME:1.3.1.12
scaffold1	FIG	CDS	253926	254372	.	+	0	ID=fig|6666666.356517.peg.337;Name=5-Enolpyruvylshikimate-3-phosphate synthase (EC 2.5.1.19);Ontology_term=KEGG_ENZYME:2.5.1.19
scaffold1	FIG	CDS	254407	254643	.	+	1	ID=fig|6666666.356517.peg.338;Name=5-Enolpyruvylshikimate-3-phosphate synthase (EC 2.5.1.19);Ontology_term=KEGG_ENZYME:2.5.1.19
scaffold1	FIG	CDS	254676	255107	.	+	0	ID=fig|6666666.356517.peg.339;Name=5-Enolpyruvylshikimate-3-phosphate synthase (EC 2.5.1.19);Ontology_term=KEGG_ENZYME:2.5.1.19
scaffold1	FIG	CDS	255104	255217	.	+	2	ID=fig|6666666.356517.peg.340;Name=5-Enolpyruvylshikimate-3-phosphate synthase (EC 2.5.1.19);Ontology_term=KEGG_ENZYME:2.5.1.19
scaffold1	FIG	CDS	255210	255698	.	+	0	ID=fig|6666666.356517.peg.341;Name=Shikimate kinase I (EC 2.7.1.71);Ontology_term=KEGG_ENZYME:2.7.1.71
scaffold1	FIG	CDS	255819	256277	.	+	0	ID=fig|6666666.356517.peg.342;Name=Prephenate dehydratase (EC 4.2.1.51);Ontology_term=KEGG_ENZYME:4.2.1.51
scaffold1	FIG	CDS	256329	256535	.	+	0	ID=fig|6666666.356517.peg.343;Name=Prephenate dehydratase (EC 4.2.1.51);Ontology_term=KEGG_ENZYME:4.2.1.51
scaffold1	FIG	CDS	256615	257061	.	-	1	ID=fig|6666666.356517.peg.344;Name=ATP-binding region%2C ATPase-like:Histidine kinase%2C HAMP region:Histidine kinase internal region
scaffold1	FIG	CDS	257058	257207	.	-	0	ID=fig|6666666.356517.peg.345;Name=hypothetical protein
scaffold1	FIG	CDS	257165	257680	.	-	2	ID=fig|6666666.356517.peg.346;Name=hypothetical protein
scaffold1	FIG	CDS	257730	258155	.	-	0	ID=fig|6666666.356517.peg.347;Name=ATP-binding region%2C ATPase-like:Histidine kinase%2C HAMP region:Histidine kinase internal region
scaffold1	FIG	CDS	258152	258340	.	-	2	ID=fig|6666666.356517.peg.348;Name=hypothetical protein
scaffold1	FIG	CDS	258337	258645	.	-	1	ID=fig|6666666.356517.peg.349;Name=Two-component response regulator yesN
scaffold1	FIG	CDS	258669	259265	.	-	0	ID=fig|6666666.356517.peg.350;Name=hypothetical protein
scaffold1	FIG	CDS	259265	259843	.	-	2	ID=fig|6666666.356517.peg.351;Name=DNA-binding response regulator%2C AraC family
scaffold1	FIG	CDS	259902	260036	.	+	0	ID=fig|6666666.356517.peg.352;Name=hypothetical protein
scaffold1	FIG	CDS	260117	261403	.	+	2	ID=fig|6666666.356517.peg.353;Name=extracellular solute-binding protein%2C family 1
scaffold1	FIG	CDS	261400	261513	.	+	1	ID=fig|6666666.356517.peg.354;Name=hypothetical protein
scaffold1	FIG	CDS	261540	262409	.	+	0	ID=fig|6666666.356517.peg.355;Name=Nucleoside ABC transporter%2C permease protein 1
scaffold1	FIG	CDS	262561	263292	.	+	1	ID=fig|6666666.356517.peg.356;Name=lactose transport system (permease)
scaffold1	FIG	CDS	263460	263981	.	+	0	ID=fig|6666666.356517.peg.357;Name=Membrane spanning protein
scaffold1	FIG	CDS	263951	264115	.	+	2	ID=fig|6666666.356517.peg.358;Name=Membrane spanning protein
scaffold1	FIG	CDS	264138	264353	.	+	0	ID=fig|6666666.356517.peg.359;Name=Protein of unknown function DUF1538
scaffold1	FIG	CDS	264463	264909	.	+	1	ID=fig|6666666.356517.peg.360;Name=Protein of unknown function DUF1538
scaffold1	FIG	CDS	264906	265304	.	+	0	ID=fig|6666666.356517.peg.361;Name=Nitrogen regulatory protein P-II
scaffold1	FIG	CDS	265299	265430	.	-	0	ID=fig|6666666.356517.peg.362;Name=hypothetical protein
scaffold1	FIG	CDS	265487	266047	.	+	2	ID=fig|6666666.356517.peg.363;Name=FIG00627932: hypothetical protein
scaffold1	FIG	CDS	266038	266157	.	+	1	ID=fig|6666666.356517.peg.364;Name=FIG00627932: hypothetical protein
scaffold1	FIG	CDS	266218	266613	.	+	1	ID=fig|6666666.356517.peg.365;Name=Glycerate kinase (EC 2.7.1.31);Ontology_term=KEGG_ENZYME:2.7.1.31
scaffold1	FIG	CDS	266666	267334	.	+	2	ID=fig|6666666.356517.peg.366;Name=Phosphoglycerate mutase (EC 5.4.2.1);Ontology_term=KEGG_ENZYME:5.4.2.1
scaffold1	FIG	CDS	267427	267693	.	+	1	ID=fig|6666666.356517.peg.367;Name=hydrolase%2C haloacid dehalogenase-like family
scaffold1	FIG	CDS	267690	267827	.	+	0	ID=fig|6666666.356517.peg.368;Name=hydrolase%2C haloacid dehalogenase-like family
scaffold1	FIG	CDS	267856	268017	.	+	1	ID=fig|6666666.356517.peg.369;Name=hydrolase%2C haloacid dehalogenase-like family
scaffold1	FIG	CDS	268073	268351	.	+	2	ID=fig|6666666.356517.peg.370;Name=FIG00630050: hypothetical protein
scaffold1	FIG	CDS	268339	268458	.	+	1	ID=fig|6666666.356517.peg.371;Name=FIG00630050: hypothetical protein
scaffold1	FIG	CDS	268669	268830	.	+	1	ID=fig|6666666.356517.peg.372;Name=L-cystine uptake protein TcyP
scaffold1	FIG	CDS	268823	269278	.	+	2	ID=fig|6666666.356517.peg.373;Name=L-cystine uptake protein TcyP
scaffold1	FIG	CDS	269604	269819	.	+	0	ID=fig|6666666.356517.peg.374;Name=L-cystine uptake protein TcyP
scaffold1	FIG	CDS	269876	270052	.	+	2	ID=fig|6666666.356517.peg.375;Name=L-cystine uptake protein TcyP
scaffold1	FIG	CDS	270363	270698	.	+	0	ID=fig|6666666.356517.peg.376;Name=glyoxalase family protein
scaffold1	FIG	CDS	270876	271817	.	+	0	ID=fig|6666666.356517.peg.377;Name=Rhodanese domain protein UPF0176%2C Firmicutes subgroup
scaffold1	FIG	CDS	271886	272617	.	+	2	ID=fig|6666666.356517.peg.378;Name=Serine/threonine protein phosphatase (EC 3.1.3.16);Ontology_term=KEGG_ENZYME:3.1.3.16
scaffold1	FIG	CDS	272761	273021	.	+	1	ID=fig|6666666.356517.peg.379;Name=Transcription accessory protein (S1 RNA-binding domain)
scaffold1	FIG	CDS	273060	274940	.	+	0	ID=fig|6666666.356517.peg.380;Name=Transcription accessory protein (S1 RNA-binding domain)
scaffold1	FIG	CDS	274960	275430	.	+	1	ID=fig|6666666.356517.peg.381;Name=Putative metallopeptidase (Zinc) SprT family
scaffold1	FIG	CDS	275458	275724	.	+	1	ID=fig|6666666.356517.peg.382;Name=FIG00627462: hypothetical protein
scaffold1	FIG	CDS	275721	276218	.	+	0	ID=fig|6666666.356517.peg.383;Name=FIG00627462: hypothetical protein
scaffold1	FIG	CDS	276349	277683	.	+	1	ID=fig|6666666.356517.peg.384;Name=UDP-N-acetylmuramate--alanine ligase (EC 6.3.2.8);Ontology_term=KEGG_ENZYME:6.3.2.8
scaffold1	FIG	CDS	278087	278473	.	+	2	ID=fig|6666666.356517.peg.385;Name=MaoC like domain protein
scaffold1	FIG	CDS	278466	278597	.	+	0	ID=fig|6666666.356517.peg.386;Name=Arginine/ornithine antiporter ArcD
scaffold1	FIG	CDS	278567	279148	.	+	2	ID=fig|6666666.356517.peg.387;Name=Arginine/ornithine antiporter ArcD
scaffold1	FIG	CDS	279273	280067	.	+	0	ID=fig|6666666.356517.peg.388;Name=DNA polymerase I (EC 2.7.7.7);Ontology_term=KEGG_ENZYME:2.7.7.7
scaffold1	FIG	CDS	280043	280396	.	+	2	ID=fig|6666666.356517.peg.389;Name=DNA polymerase I (EC 2.7.7.7);Ontology_term=KEGG_ENZYME:2.7.7.7
scaffold1	FIG	CDS	280380	280625	.	+	0	ID=fig|6666666.356517.peg.390;Name=DNA polymerase I (EC 2.7.7.7);Ontology_term=KEGG_ENZYME:2.7.7.7
scaffold1	FIG	CDS	280664	281914	.	+	2	ID=fig|6666666.356517.peg.391;Name=DNA polymerase I (EC 2.7.7.7);Ontology_term=KEGG_ENZYME:2.7.7.7
scaffold1	FIG	CDS	281959	282795	.	+	1	ID=fig|6666666.356517.peg.392;Name=Formamidopyrimidine-DNA glycosylase (EC 3.2.2.23);Ontology_term=KEGG_ENZYME:3.2.2.23
scaffold1	FIG	CDS	282759	283388	.	+	0	ID=fig|6666666.356517.peg.393;Name=Dephospho-CoA kinase (EC 2.7.1.24);Ontology_term=KEGG_ENZYME:2.7.1.24
scaffold1	FIG	CDS	283440	283772	.	+	0	ID=fig|6666666.356517.peg.394;Name=FIG00628829: hypothetical protein
scaffold1	FIG	CDS	284086	284589	.	+	1	ID=fig|6666666.356517.peg.395;Name=Ribonucleotide reductase transcriptional regulator NrdR
scaffold1	FIG	CDS	284612	285985	.	+	2	ID=fig|6666666.356517.peg.396;Name=Helicase loader DnaB
scaffold1	FIG	CDS	285985	286911	.	+	1	ID=fig|6666666.356517.peg.397;Name=Helicase loader DnaI
scaffold1	FIG	CDS	287040	287480	.	+	0	ID=fig|6666666.356517.peg.398;Name=FIG00627905: hypothetical protein
scaffold1	FIG	CDS	287623	288324	.	+	1	ID=fig|6666666.356517.peg.399;Name=Putative tRNA-m1A22 methylase
scaffold1	FIG	CDS	288321	289442	.	+	0	ID=fig|6666666.356517.peg.400;Name=FIG146262: hypothetical protein
scaffold1	FIG	CDS	289456	290688	.	+	1	ID=fig|6666666.356517.peg.401;Name=Tripeptide aminopeptidase (EC 3.4.11.4);Ontology_term=KEGG_ENZYME:3.4.11.4
scaffold1	FIG	CDS	290819	291727	.	+	2	ID=fig|6666666.356517.peg.402;Name=Transcription regulator [contains diacylglycerol kinase catalytic domain]
scaffold1	FIG	CDS	291762	292034	.	+	0	ID=fig|6666666.356517.peg.403;Name=FIG00628014: hypothetical protein
scaffold1	FIG	CDS	292045	293091	.	+	1	ID=fig|6666666.356517.peg.404;Name=FIG00630625: hypothetical protein
scaffold1	FIG	CDS	293341	295950	.	+	1	ID=fig|6666666.356517.peg.405;Name=ClpB protein
scaffold1	FIG	CDS	296100	296771	.	-	0	ID=fig|6666666.356517.peg.406;Name=Arginine/ornithine antiporter ArcD
scaffold1	FIG	CDS	296764	297258	.	-	1	ID=fig|6666666.356517.peg.407;Name=Nucleoside 2-deoxyribosyltransferase
scaffold1	FIG	CDS	297278	298498	.	-	2	ID=fig|6666666.356517.peg.408;Name=Acetyltransferase
scaffold1	FIG	CDS	298645	300480	.	+	1	ID=fig|6666666.356517.peg.409;Name=Translation elongation factor LepA
scaffold1	FIG	CDS	300573	301709	.	-	0	ID=fig|6666666.356517.peg.410;Name=Phage integrase
scaffold1	FIG	CDS	301887	302738	.	-	0	ID=fig|6666666.356517.peg.411;Name=TolA protein
scaffold1	FIG	CDS	302794	302955	.	+	1	ID=fig|6666666.356517.peg.412;Name=hypothetical protein
scaffold1	FIG	CDS	302996	303562	.	-	2	ID=fig|6666666.356517.peg.413;Name=prophage pi3 protein 59
scaffold1	FIG	CDS	303627	304055	.	-	0	ID=fig|6666666.356517.peg.414;Name=prophage Lp2 protein 8
scaffold1	FIG	CDS	304062	304454	.	-	0	ID=fig|6666666.356517.peg.415;Name=putative transcriptional regulator sinR
scaffold1	FIG	CDS	304593	304847	.	+	0	ID=fig|6666666.356517.peg.416;Name=helix-turn-helix protein
scaffold1	FIG	CDS	304844	304996	.	+	2	ID=fig|6666666.356517.peg.417;Name=hypothetical protein
scaffold1	FIG	CDS	305059	305604	.	+	1	ID=fig|6666666.356517.peg.418;Name=FIG00629026: hypothetical protein
scaffold1	FIG	CDS	305601	305888	.	+	0	ID=fig|6666666.356517.peg.419;Name=FIG00630560: hypothetical protein
scaffold1	FIG	CDS	305885	306070	.	+	2	ID=fig|6666666.356517.peg.420;Name=FIG00629658: hypothetical protein
scaffold1	FIG	CDS	306207	307148	.	+	0	ID=fig|6666666.356517.peg.421;Name=phage-related protein
scaffold1	FIG	CDS	307148	307261	.	+	2	ID=fig|6666666.356517.peg.422;Name=hypothetical protein
scaffold1	FIG	CDS	307240	308145	.	+	1	ID=fig|6666666.356517.peg.423;Name=Recombinational DNA repair protein RecT (prophage associated)
scaffold1	FIG	CDS	308194	308727	.	+	1	ID=fig|6666666.356517.peg.424;Name=Replication initiation and membrane attachment
scaffold1	FIG	CDS	308712	308837	.	+	0	ID=fig|6666666.356517.peg.425;Name=Replication initiation and membrane attachment
scaffold1	FIG	CDS	308867	309082	.	+	2	ID=fig|6666666.356517.peg.426;Name=Replication initiation and membrane attachment
scaffold1	FIG	CDS	309446	309607	.	+	2	ID=fig|6666666.356517.peg.427;Name=FIG00630198: hypothetical protein
scaffold1	FIG	CDS	309610	309930	.	+	1	ID=fig|6666666.356517.peg.428;Name=FIG00631516: hypothetical protein
scaffold1	FIG	CDS	309927	310130	.	+	0	ID=fig|6666666.356517.peg.429;Name=hypothetical protein
scaffold1	FIG	CDS	310127	310426	.	+	2	ID=fig|6666666.356517.peg.430;Name=FIG00631129: hypothetical protein
scaffold1	FIG	CDS	310824	310946	.	+	0	ID=fig|6666666.356517.peg.431;Name=hypothetical protein
scaffold1	FIG	CDS	311050	311208	.	+	1	ID=fig|6666666.356517.peg.432;Name=hypothetical protein
scaffold1	FIG	CDS	311396	311530	.	+	2	ID=fig|6666666.356517.peg.433;Name=positive control factor%2C putative
scaffold1	FIG	CDS	311552	311689	.	+	2	ID=fig|6666666.356517.peg.434;Name=hypothetical protein
scaffold1	FIG	CDS	311933	312157	.	+	2	ID=fig|6666666.356517.peg.435;Name=conserved hypothetical protein
scaffold1	FIG	CDS	312188	312805	.	+	2	ID=fig|6666666.356517.peg.436;Name=Phage terminase%2C small subunit
scaffold1	FIG	CDS	312789	313370	.	+	0	ID=fig|6666666.356517.peg.437;Name=Phage terminase large subunit%2C PBSX family
scaffold1	FIG	CDS	313473	313625	.	+	0	ID=fig|6666666.356517.peg.438;Name=Phage terminase large subunit%2C PBSX family
scaffold1	FIG	CDS	313670	314077	.	+	2	ID=fig|6666666.356517.peg.439;Name=Phage terminase large subunit%2C PBSX family
scaffold1	FIG	CDS	314374	314661	.	+	1	ID=fig|6666666.356517.peg.440;Name=Phage minor capsid protein
scaffold1	FIG	CDS	314790	314921	.	+	0	ID=fig|6666666.356517.peg.441;Name=hypothetical protein
scaffold1	FIG	CDS	314908	315111	.	+	1	ID=fig|6666666.356517.peg.442;Name=hypothetical protein
scaffold1	FIG	CDS	315253	315588	.	+	1	ID=fig|6666666.356517.peg.443;Name=minor capsid protein
scaffold1	FIG	CDS	315588	315839	.	+	0	ID=fig|6666666.356517.peg.444;Name=Phage minor capsid protein
scaffold1	FIG	CDS	316425	316649	.	+	0	ID=fig|6666666.356517.peg.445;Name=Phage minor capsid protein
scaffold1	FIG	CDS	316857	317426	.	+	0	ID=fig|6666666.356517.peg.446;Name=Phage capsid and scaffold
scaffold1	FIG	CDS	317429	317755	.	+	2	ID=fig|6666666.356517.peg.447;Name=putative protein
scaffold1	FIG	CDS	317802	318287	.	+	0	ID=fig|6666666.356517.peg.448;Name=Major capsid protein (Protein Gp34) (ORF3 protein)
scaffold1	FIG	CDS	318305	318553	.	+	2	ID=fig|6666666.356517.peg.449;Name=Putative phage protein
scaffold1	FIG	CDS	318586	318753	.	+	1	ID=fig|6666666.356517.peg.450;Name=42
scaffold1	FIG	CDS	318983	319324	.	+	2	ID=fig|6666666.356517.peg.451;Name=43
scaffold1	FIG	CDS	319378	319650	.	+	1	ID=fig|6666666.356517.peg.452;Name=Phage minor capsid protein
scaffold1	FIG	CDS	319650	320051	.	+	0	ID=fig|6666666.356517.peg.453;Name=Phage minor capsid protein
scaffold1	FIG	CDS	320048	320506	.	+	2	ID=fig|6666666.356517.peg.454;Name=Phage major tail shaft protein
scaffold1	FIG	CDS	320532	320843	.	+	0	ID=fig|6666666.356517.peg.455;Name=FIG00629382: hypothetical protein
scaffold1	FIG	CDS	320884	321333	.	+	1	ID=fig|6666666.356517.peg.456;Name=47
scaffold1	FIG	CDS	321342	321923	.	+	0	ID=fig|6666666.356517.peg.457;Name=Phage protein
scaffold1	FIG	CDS	322129	325398	.	+	1	ID=fig|6666666.356517.peg.458;Name=Phage tail length tape-measure protein
scaffold1	FIG	CDS	325403	325633	.	+	2	ID=fig|6666666.356517.peg.459;Name=Putative tail or base plate protein gp17 [Bacteriophage A118]
scaffold1	FIG	CDS	325621	326235	.	+	1	ID=fig|6666666.356517.peg.460;Name=Putative tail or base plate protein gp17 [Bacteriophage A118]
scaffold1	FIG	CDS	326244	327287	.	+	0	ID=fig|6666666.356517.peg.461;Name=Putative tail or base plate protein gp18 [Bacteriophage A118]
scaffold1	FIG	CDS	327287	328333	.	+	2	ID=fig|6666666.356517.peg.462;Name=Putative tail or base plate protein gp19 [Bacteriophage A118]
scaffold1	FIG	CDS	328333	330594	.	+	1	ID=fig|6666666.356517.peg.463;Name=FIG00631247: hypothetical protein
scaffold1	FIG	CDS	330613	331059	.	+	1	ID=fig|6666666.356517.peg.464;Name=conserved hypothetical protein
scaffold1	FIG	CDS	331061	331198	.	+	2	ID=fig|6666666.356517.peg.465;Name=hypothetical protein
scaffold1	FIG	CDS	331236	331529	.	+	0	ID=fig|6666666.356517.peg.466;Name=FIG00632379: hypothetical protein
scaffold1	FIG	CDS	331552	331749	.	+	1	ID=fig|6666666.356517.peg.467;Name=Phage holin
scaffold1	FIG	CDS	331760	332779	.	+	2	ID=fig|6666666.356517.peg.468;Name=FIG00631339: hypothetical protein
scaffold1	FIG	CDS	333125	333952	.	+	2	ID=fig|6666666.356517.peg.469;Name=hypothetical protein
scaffold1	FIG	CDS	333945	334388	.	+	0	ID=fig|6666666.356517.peg.470;Name=PemK family of DNA-binding proteins
scaffold1	FIG	CDS	334906	335196	.	+	1	ID=fig|6666666.356517.peg.471;Name=Mobile element protein
scaffold1	FIG	CDS	335232	336068	.	+	0	ID=fig|6666666.356517.peg.472;Name=Mobile element protein
scaffold1	FIG	CDS	336504	336626	.	-	0	ID=fig|6666666.356517.peg.473;Name=FIG00631571: hypothetical protein
scaffold1	FIG	CDS	337300	337413	.	-	1	ID=fig|6666666.356517.peg.474;Name=hypothetical protein
scaffold1	FIG	CDS	338106	338219	.	-	0	ID=fig|6666666.356517.peg.475;Name=hypothetical protein
scaffold1	FIG	CDS	339248	339403	.	-	2	ID=fig|6666666.356517.peg.476;Name=hypothetical protein
scaffold1	FIG	CDS	339403	339516	.	-	1	ID=fig|6666666.356517.peg.477;Name=hypothetical protein
scaffold1	FIG	CDS	339588	339731	.	+	0	ID=fig|6666666.356517.peg.478;Name=hypothetical protein
scaffold1	FIG	CDS	340024	340221	.	+	1	ID=fig|6666666.356517.peg.479;Name=Cold shock protein CspA
scaffold1	FIG	CDS	340509	340862	.	+	0	ID=fig|6666666.356517.peg.480;Name=Transcriptional regulator%2C ArsR family
scaffold1	FIG	CDS	340840	341517	.	+	1	ID=fig|6666666.356517.peg.481;Name=ThiJ/PfpI family protein
scaffold1	FIG	CDS	341518	342441	.	+	1	ID=fig|6666666.356517.peg.482;Name=Nucleoside-diphosphate-sugar epimerases
scaffold1	FIG	CDS	342522	342914	.	-	0	ID=fig|6666666.356517.peg.483;Name=FIG00631626: hypothetical protein
scaffold1	FIG	CDS	343023	343724	.	-	0	ID=fig|6666666.356517.peg.484;Name=Hypothetical membrane protein
scaffold1	FIG	CDS	343678	343815	.	-	1	ID=fig|6666666.356517.peg.485;Name=Hypothetical membrane protein
scaffold1	FIG	CDS	344599	344799	.	-	1	ID=fig|6666666.356517.peg.486;Name=FIG00628704: hypothetical protein
scaffold1	FIG	CDS	345041	345454	.	-	2	ID=fig|6666666.356517.peg.487;Name=heat shock protein Hsp20
scaffold1	FIG	CDS	345646	346284	.	+	1	ID=fig|6666666.356517.peg.488;Name=FIG00627425: hypothetical protein
scaffold1	FIG	CDS	346400	346849	.	-	2	ID=fig|6666666.356517.peg.489;Name=FIG00630137: hypothetical protein
scaffold1	FIG	CDS	346986	347201	.	-	0	ID=fig|6666666.356517.peg.490;Name=DUF378 domain-containing protein
scaffold1	FIG	CDS	347286	347420	.	+	0	ID=fig|6666666.356517.peg.491;Name=hypothetical protein
scaffold1	FIG	CDS	347811	348596	.	+	0	ID=fig|6666666.356517.peg.492;Name=Glycerophosphoryl diester phosphodiesterase (EC 3.1.4.46);Ontology_term=KEGG_ENZYME:3.1.4.46
scaffold1	FIG	CDS	348886	349773	.	-	1	ID=fig|6666666.356517.peg.493;Name=Foldase protein PrsA precursor (EC 5.2.1.8);Ontology_term=KEGG_ENZYME:5.2.1.8
scaffold1	FIG	CDS	349958	350407	.	+	2	ID=fig|6666666.356517.peg.494;Name=Abortive infection protein
scaffold1	FIG	CDS	350413	350619	.	+	1	ID=fig|6666666.356517.peg.495;Name=CAAX amino terminal protease family protein
scaffold1	FIG	CDS	350992	351804	.	+	1	ID=fig|6666666.356517.peg.496;Name=Surface protein from Gram-positive cocci%2C anchor region
scaffold1	FIG	CDS	351771	352382	.	-	0	ID=fig|6666666.356517.peg.497;Name=Transcriptional regulator SpxA1
scaffold1	FIG	CDS	352538	353044	.	+	2	ID=fig|6666666.356517.peg.498;Name=Isochorismatase (EC 3.3.2.1);Ontology_term=KEGG_ENZYME:3.3.2.1
scaffold1	FIG	CDS	353222	355126	.	+	2	ID=fig|6666666.356517.peg.499;Name=FIG00629407: hypothetical protein
scaffold1	FIG	CDS	355131	356132	.	+	0	ID=fig|6666666.356517.peg.500;Name=lipase%2C putative
scaffold1	FIG	CDS	356376	356582	.	-	0	ID=fig|6666666.356517.peg.501;Name=hypothetical protein
scaffold1	FIG	CDS	357424	357573	.	-	1	ID=fig|6666666.356517.peg.502;Name=hypothetical protein
scaffold1	FIG	CDS	357736	358227	.	+	1	ID=fig|6666666.356517.peg.503;Name=NAD(P)H dehydrogenase (quinone)%2C putative( EC:1.6.5.2 );Ontology_term=KEGG_ENZYME:1.6.5.2
scaffold1	FIG	CDS	358468	358668	.	+	1	ID=fig|6666666.356517.peg.504;Name=Cold shock protein CspA
scaffold1	FIG	CDS	359194	359781	.	+	1	ID=fig|6666666.356517.peg.505;Name=FIG00631022: hypothetical protein
scaffold1	FIG	CDS	360003	360368	.	-	0	ID=fig|6666666.356517.peg.506;Name=FIG00631131: hypothetical protein
scaffold1	FIG	CDS	360446	360691	.	-	2	ID=fig|6666666.356517.peg.507;Name=FIG00627401: hypothetical protein
scaffold1	FIG	CDS	360761	361015	.	-	2	ID=fig|6666666.356517.peg.508;Name=FIG00630132: hypothetical protein
scaffold1	FIG	CDS	361172	361558	.	-	2	ID=fig|6666666.356517.peg.509;Name=FIG00629048: hypothetical protein
scaffold1	FIG	CDS	362252	362755	.	-	2	ID=fig|6666666.356517.peg.510;Name=FIG00628481: hypothetical protein
scaffold1	FIG	CDS	362795	363604	.	-	2	ID=fig|6666666.356517.peg.511;Name=HMP-PP hydrolase (pyridoxal phosphatase) Cof%2C detected in genetic screen for thiamin metabolic genes (PMID:15292217)
scaffold1	FIG	CDS	363938	364795	.	+	2	ID=fig|6666666.356517.peg.512;Name=general stress protein A
scaffold1	FIG	CDS	364788	365606	.	+	0	ID=fig|6666666.356517.peg.513;Name=general stress protein A
scaffold1	FIG	CDS	365722	366072	.	+	1	ID=fig|6666666.356517.peg.514;Name=FIG00628144: hypothetical protein
scaffold1	FIG	CDS	366152	366451	.	+	2	ID=fig|6666666.356517.peg.515;Name=FIG00627944: hypothetical protein
scaffold1	FIG	CDS	366436	367041	.	+	1	ID=fig|6666666.356517.peg.516;Name=FIG00627944: hypothetical protein
scaffold1	FIG	CDS	367121	367840	.	+	2	ID=fig|6666666.356517.peg.517;Name=Glucose 1-dehydrogenase (EC 1.1.1.47);Ontology_term=KEGG_ENZYME:1.1.1.47
scaffold1	FIG	CDS	368051	368239	.	+	2	ID=fig|6666666.356517.peg.518;Name=FIG00629049: hypothetical protein
scaffold1	FIG	CDS	368236	368607	.	+	1	ID=fig|6666666.356517.peg.519;Name=FIG00629049: hypothetical protein
scaffold1	FIG	CDS	368624	368812	.	+	2	ID=fig|6666666.356517.peg.520;Name=FIG00628920: hypothetical protein
scaffold1	FIG	CDS	368825	369730	.	+	2	ID=fig|6666666.356517.peg.521;Name=General stress protein%2C Gls24 family
scaffold1	FIG	CDS	369762	370004	.	+	0	ID=fig|6666666.356517.peg.522;Name=FIG00630373: hypothetical protein
scaffold1	FIG	CDS	371269	371388	.	+	1	ID=fig|6666666.356517.peg.523;Name=FIG00633126: hypothetical protein
scaffold1	FIG	CDS	371463	372944	.	+	0	ID=fig|6666666.356517.peg.524;Name=FIG00633126: hypothetical protein
scaffold1	FIG	CDS	372951	375734	.	+	0	ID=fig|6666666.356517.peg.525;Name=FIG00633126: hypothetical protein
scaffold1	FIG	CDS	375881	376807	.	+	2	ID=fig|6666666.356517.peg.526;Name=M protein trans-acting positive regulator (Mga)
scaffold1	FIG	CDS	376783	377364	.	+	1	ID=fig|6666666.356517.peg.527;Name=M protein trans-acting positive regulator (Mga)
scaffold1	FIG	CDS	377486	377719	.	-	2	ID=fig|6666666.356517.peg.528;Name=Transcriptional regulator%2C Cro/CI family
scaffold1	FIG	CDS	377736	377999	.	-	0	ID=fig|6666666.356517.peg.529;Name=conserved hypothetical protein
scaffold1	FIG	CDS	378563	378796	.	+	2	ID=fig|6666666.356517.peg.530;Name=Histidine kinase of the competence regulon ComD
scaffold1	FIG	CDS	378928	379785	.	+	1	ID=fig|6666666.356517.peg.531;Name=Histidine kinase of the competence regulon ComD
scaffold1	FIG	CDS	379793	380533	.	+	2	ID=fig|6666666.356517.peg.532;Name=accessory gene regulator protein A
scaffold1	FIG	CDS	380700	381281	.	+	0	ID=fig|6666666.356517.peg.533;Name=Accessory gene regulator protein B (EC 3.4.-.-);Ontology_term=KEGG_ENZYME:3.4.-.-
scaffold1	FIG	CDS	381278	381433	.	+	2	ID=fig|6666666.356517.peg.534;Name=FIG00630369: hypothetical protein
scaffold1	FIG	CDS	381510	381683	.	-	0	ID=fig|6666666.356517.peg.535;Name=FIG00627395: hypothetical protein
scaffold1	FIG	CDS	382101	382667	.	+	0	ID=fig|6666666.356517.peg.536;Name=conserved hypothetical protein
scaffold1	FIG	CDS	382680	382868	.	+	0	ID=fig|6666666.356517.peg.537;Name=conserved hypothetical protein
scaffold1	FIG	CDS	382881	383438	.	+	0	ID=fig|6666666.356517.peg.538;Name=General stress protein%2C Gls24 family
scaffold1	FIG	CDS	383470	383712	.	+	1	ID=fig|6666666.356517.peg.539;Name=FIG00629317: hypothetical protein
scaffold1	FIG	CDS	384053	384361	.	+	2	ID=fig|6666666.356517.peg.540;Name=Ammonium transporter
scaffold1	FIG	CDS	384331	385266	.	+	1	ID=fig|6666666.356517.peg.541;Name=Ammonium transporter
scaffold1	FIG	CDS	385297	385467	.	+	1	ID=fig|6666666.356517.peg.542;Name=Probable glutamate/gamma-aminobutyrate antiporter
scaffold1	FIG	CDS	385476	386855	.	+	0	ID=fig|6666666.356517.peg.543;Name=1-deoxy-D-xylulose 5-phosphate synthase (EC 2.2.1.7);Ontology_term=KEGG_ENZYME:2.2.1.7
scaffold1	FIG	CDS	386941	387399	.	+	1	ID=fig|6666666.356517.peg.544;Name=FIG00630527: hypothetical protein
scaffold1	FIG	CDS	387514	388197	.	+	1	ID=fig|6666666.356517.peg.545;Name=N-acetylmannosamine-6-phosphate 2-epimerase (EC 5.1.3.9);Ontology_term=KEGG_ENZYME:5.1.3.9
scaffold1	FIG	CDS	388345	388959	.	+	1	ID=fig|6666666.356517.peg.546;Name=Nitrilotriacetate monooxygenase component B (EC 1.14.13.-);Ontology_term=KEGG_ENZYME:1.14.13.-
scaffold1	FIG	CDS	388975	389181	.	+	1	ID=fig|6666666.356517.peg.547;Name=FIG00630350: hypothetical protein
scaffold1	FIG	CDS	389694	390047	.	+	0	ID=fig|6666666.356517.peg.548;Name=Cell division protein FtsW
scaffold1	FIG	CDS	390148	390855	.	+	1	ID=fig|6666666.356517.peg.549;Name=Cell division protein FtsW
scaffold1	FIG	CDS	390948	391832	.	+	0	ID=fig|6666666.356517.peg.550;Name=Cell envelope-associated transcriptional attenuator LytR-CpsA-Psr%2C subfamily F1 (as in PMID19099556)
scaffold1	FIG	CDS	391963	393999	.	+	1	ID=fig|6666666.356517.peg.551;Name=Cell division protein FtsI [Peptidoglycan synthetase] (EC 2.4.1.129);Ontology_term=KEGG_ENZYME:2.4.1.129
scaffold1	FIG	CDS	394097	395248	.	-	2	ID=fig|6666666.356517.peg.552;Name=Na+/H+ antiporter
scaffold1	FIG	CDS	395460	396746	.	+	0	ID=fig|6666666.356517.peg.553;Name=hypothetical protein
scaffold1	FIG	CDS	397050	397571	.	-	0	ID=fig|6666666.356517.peg.554;Name=FIG00628265: hypothetical protein
scaffold1	FIG	CDS	397660	398019	.	-	1	ID=fig|6666666.356517.peg.555;Name=FIG00630601: hypothetical protein
scaffold1	FIG	CDS	398299	399828	.	-	1	ID=fig|6666666.356517.peg.556;Name=Alkyl hydroperoxide reductase protein F (EC 1.6.4.-);Ontology_term=KEGG_ENZYME:1.6.4.-
scaffold1	FIG	CDS	399838	400401	.	-	1	ID=fig|6666666.356517.peg.557;Name=Alkyl hydroperoxide reductase protein C (EC 1.6.4.-);Ontology_term=KEGG_ENZYME:1.6.4.-
scaffold1	FIG	CDS	400546	401205	.	-	1	ID=fig|6666666.356517.peg.558;Name=regulatory protein%2C GntR:Bacterial regulatory protein%2C GntR
scaffold1	FIG	CDS	401389	403026	.	+	1	ID=fig|6666666.356517.peg.559;Name=D-mannonate oxidoreductase (EC 1.1.1.57);Ontology_term=KEGG_ENZYME:1.1.1.57
scaffold1	FIG	CDS	403026	404111	.	+	0	ID=fig|6666666.356517.peg.560;Name=Mannonate dehydratase (EC 4.2.1.8);Ontology_term=KEGG_ENZYME:4.2.1.8
scaffold1	FIG	CDS	404222	405775	.	-	2	ID=fig|6666666.356517.peg.561;Name=conserved hypothetical protein
scaffold1	FIG	CDS	405992	407107	.	+	2	ID=fig|6666666.356517.peg.562;Name=FIG00628277: hypothetical protein
scaffold1	FIG	CDS	407289	407582	.	-	0	ID=fig|6666666.356517.peg.563;Name=FIG00629229: hypothetical protein
scaffold1	FIG	CDS	407800	408324	.	-	1	ID=fig|6666666.356517.peg.564;Name=FIG00629229: hypothetical protein
scaffold1	FIG	CDS	408474	408914	.	-	0	ID=fig|6666666.356517.peg.565;Name=Organic hydroperoxide resistance transcriptional regulator%2C MarR family
scaffold1	FIG	CDS	408971	409381	.	-	2	ID=fig|6666666.356517.peg.566;Name=Organic hydroperoxide resistance protein
scaffold1	FIG	CDS	409558	409992	.	-	1	ID=fig|6666666.356517.peg.567;Name=transcriptional regulator%2C MerR family
scaffold1	FIG	CDS	410095	410865	.	-	1	ID=fig|6666666.356517.peg.568;Name=FIG00628605: hypothetical protein
scaffold1	FIG	CDS	411350	411892	.	+	2	ID=fig|6666666.356517.peg.569;Name=Neopullulanase (EC 3.2.1.135);Ontology_term=KEGG_ENZYME:3.2.1.135
scaffold1	FIG	CDS	411892	413115	.	+	1	ID=fig|6666666.356517.peg.570;Name=Neopullulanase (EC 3.2.1.135);Ontology_term=KEGG_ENZYME:3.2.1.135
scaffold1	FIG	CDS	413218	414477	.	+	1	ID=fig|6666666.356517.peg.571;Name=Maltose/maltodextrin ABC transporter%2C substrate binding periplasmic protein MalE
scaffold1	FIG	CDS	414624	415925	.	+	0	ID=fig|6666666.356517.peg.572;Name=Maltose/maltodextrin ABC transporter%2C permease protein MalF
scaffold1	FIG	CDS	415929	416780	.	+	0	ID=fig|6666666.356517.peg.573;Name=Maltose/maltodextrin ABC transporter%2C permease protein MalG
scaffold1	FIG	CDS	416793	417608	.	+	0	ID=fig|6666666.356517.peg.574;Name=Maltodextrose utilization protein MalA
scaffold1	FIG	CDS	417759	418925	.	+	0	ID=fig|6666666.356517.peg.575;Name=Cyclopropane-fatty-acyl-phospholipid synthase (EC 2.1.1.79);Ontology_term=KEGG_ENZYME:2.1.1.79
scaffold1	FIG	CDS	419159	419806	.	+	2	ID=fig|6666666.356517.peg.576;Name=Phosphonate ABC transporter phosphate-binding periplasmic component (TC 3.A.1.9.1)
scaffold1	FIG	CDS	419890	420834	.	+	1	ID=fig|6666666.356517.peg.577;Name=Dihydroorotate dehydrogenase%2C catalytic subunit (EC 1.3.3.1);Ontology_term=KEGG_ENZYME:1.3.3.1
scaffold1	FIG	CDS	420970	422421	.	+	1	ID=fig|6666666.356517.peg.578;Name=6-aminohexanoate-cyclic-dimer hydrolase (EC 3.5.2.12);Ontology_term=KEGG_ENZYME:3.5.2.12
scaffold1	FIG	CDS	422443	423279	.	+	1	ID=fig|6666666.356517.peg.579;Name=Lysine-arginine-ornithine-binding periplasmic protein precursor (TC 3.A.1.3.1)
scaffold1	FIG	CDS	423279	423938	.	+	0	ID=fig|6666666.356517.peg.580;Name=amino acid ABC transporter permease
scaffold1	FIG	CDS	424062	424751	.	+	0	ID=fig|6666666.356517.peg.581;Name=FIG00629220: hypothetical protein
scaffold1	FIG	CDS	424757	425752	.	+	2	ID=fig|6666666.356517.peg.582;Name=FIG00627947: hypothetical protein
scaffold1	FIG	CDS	425759	426271	.	+	2	ID=fig|6666666.356517.peg.583;Name=Putative N-acetyltransferase%2C GNAT family
scaffold1	FIG	CDS	426464	427024	.	-	2	ID=fig|6666666.356517.peg.584;Name=Guanylate kinase (EC 2.7.4.8);Ontology_term=KEGG_ENZYME:2.7.4.8
scaffold1	FIG	CDS	427109	428290	.	-	2	ID=fig|6666666.356517.peg.585;Name=Nucleoside permease NupC
scaffold1	FIG	CDS	428914	430422	.	-	1	ID=fig|6666666.356517.peg.586;Name=Cell division protein FtsH (EC 3.4.24.-);Ontology_term=KEGG_ENZYME:3.4.24.-
scaffold1	FIG	CDS	430581	430772	.	+	0	ID=fig|6666666.356517.peg.587;Name=FIG00629325: hypothetical protein
scaffold1	FIG	CDS	430986	431903	.	+	0	ID=fig|6666666.356517.peg.588;Name=FIG00630164: hypothetical protein
scaffold1	FIG	CDS	431896	432969	.	+	1	ID=fig|6666666.356517.peg.589;Name=FIG00627701: hypothetical protein
scaffold1	FIG	CDS	433117	433635	.	+	1	ID=fig|6666666.356517.peg.590;Name=FIG00632106: hypothetical protein
scaffold1	FIG	CDS	433616	434008	.	+	2	ID=fig|6666666.356517.peg.591;Name=Additional lipoprotein component of predicted cobalamin ECF transporter
scaffold1	FIG	CDS	434083	435018	.	+	1	ID=fig|6666666.356517.peg.592;Name=Cation transporter
scaffold1	FIG	CDS	435151	435930	.	+	1	ID=fig|6666666.356517.peg.593;Name=FIG00629233: hypothetical protein
scaffold1	FIG	CDS	435923	436240	.	+	2	ID=fig|6666666.356517.peg.594;Name=Integral membrane protein
scaffold1	FIG	CDS	436484	438094	.	+	2	ID=fig|6666666.356517.peg.595;Name=polysaccharide biosynthesis family protein
scaffold1	FIG	CDS	438252	439100	.	+	0	ID=fig|6666666.356517.peg.596;Name=FIG005590: DegV family protein
scaffold1	FIG	CDS	439111	439233	.	-	1	ID=fig|6666666.356517.peg.597;Name=hypothetical protein
scaffold1	FIG	CDS	439334	439813	.	+	2	ID=fig|6666666.356517.peg.598;Name=FIG00627542: hypothetical protein
scaffold1	FIG	CDS	439846	442089	.	+	1	ID=fig|6666666.356517.peg.599;Name=Nitric oxide reductase activation protein NorD
scaffold1	FIG	CDS	442218	443861	.	+	0	ID=fig|6666666.356517.peg.600;Name=Alpha-glucosidase (EC 3.2.1.20);Ontology_term=KEGG_ENZYME:3.2.1.20
scaffold1	FIG	CDS	443925	444470	.	-	0	ID=fig|6666666.356517.peg.601;Name=Hypothetical protein ywlG
scaffold1	FIG	CDS	444492	444977	.	-	0	ID=fig|6666666.356517.peg.602;Name=Substrate-specific component PdxU2 of predicted pyridoxin-related ECF transporter
scaffold1	FIG	CDS	444967	445578	.	-	1	ID=fig|6666666.356517.peg.603;Name=Hydroxymethylpyrimidine phosphate kinase ThiD (EC 2.7.4.7);Ontology_term=KEGG_ENZYME:2.7.4.7
scaffold1	FIG	CDS	445575	445778	.	-	0	ID=fig|6666666.356517.peg.604;Name=Hydroxymethylpyrimidine phosphate kinase ThiD (EC 2.7.4.7);Ontology_term=KEGG_ENZYME:2.7.4.7
scaffold1	FIG	CDS	445792	445923	.	+	1	ID=fig|6666666.356517.peg.605;Name=hypothetical protein
scaffold1	FIG	CDS	446048	447580	.	-	2	ID=fig|6666666.356517.peg.606;Name=Acyl-coenzyme A synthetases/AMP-(fatty) acid ligase
scaffold1	FIG	CDS	447684	448715	.	-	0	ID=fig|6666666.356517.peg.607;Name=FIG00628328: hypothetical protein
scaffold1	FIG	CDS	448927	449133	.	+	1	ID=fig|6666666.356517.peg.608;Name=Glycosyltransferase involved in cell wall biogenesis (EC 2.4.-.- );Ontology_term=KEGG_ENZYME:2.4.-.-
scaffold1	FIG	CDS	449232	449717	.	+	0	ID=fig|6666666.356517.peg.609;Name=Glycosyltransferase involved in cell wall biogenesis (EC 2.4.-.- );Ontology_term=KEGG_ENZYME:2.4.-.-
scaffold1	FIG	CDS	449968	450894	.	+	1	ID=fig|6666666.356517.peg.610;Name=Exopolysaccharide biosynthesis protein related to N-acetylglucosamine-1-phosphodiester alpha-N-acetylglucosaminidase
scaffold1	FIG	CDS	450911	451288	.	+	2	ID=fig|6666666.356517.peg.611;Name=hypothetical protein
scaffold1	FIG	CDS	451530	452177	.	+	0	ID=fig|6666666.356517.peg.612;Name=FIG00628775: hypothetical protein
scaffold1	FIG	CDS	452212	452517	.	+	1	ID=fig|6666666.356517.peg.613;Name=FIG00628775: hypothetical protein
scaffold1	FIG	CDS	452717	453808	.	-	2	ID=fig|6666666.356517.peg.614;Name=Two component system sensor histidine kinase CiaH (EC 2.7.3.-);Ontology_term=KEGG_ENZYME:2.7.3.-
scaffold1	FIG	CDS	453793	454056	.	-	1	ID=fig|6666666.356517.peg.615;Name=Two component system sensor histidine kinase CiaH (EC 2.7.3.-);Ontology_term=KEGG_ENZYME:2.7.3.-
scaffold1	FIG	CDS	454061	454735	.	-	2	ID=fig|6666666.356517.peg.616;Name=Two component system response regulator CiaR
scaffold1	FIG	CDS	454894	455628	.	+	1	ID=fig|6666666.356517.peg.617;Name=FIG01032461: hypothetical protein
scaffold1	FIG	CDS	455618	456292	.	+	2	ID=fig|6666666.356517.peg.618;Name=FIG01032596: hypothetical protein
scaffold1	FIG	CDS	456315	458153	.	+	0	ID=fig|6666666.356517.peg.619;Name=FIG00629004: hypothetical protein
scaffold1	FIG	CDS	458363	459787	.	-	2	ID=fig|6666666.356517.peg.620;Name=conserved hypothetical protein
scaffold1	FIG	CDS	459999	463388	.	+	0	ID=fig|6666666.356517.peg.621;Name=Cell wall surface anchor family protein%2C FPXTG motif
scaffold1	FIG	CDS	463390	464811	.	+	1	ID=fig|6666666.356517.peg.622;Name=Cell wall surface anchor family protein
scaffold1	FIG	CDS	464808	464993	.	+	0	ID=fig|6666666.356517.peg.623;Name=hypothetical protein
scaffold1	FIG	CDS	465085	466032	.	+	1	ID=fig|6666666.356517.peg.624;Name=cell wall surface anchor family protein
scaffold1	FIG	CDS	466105	466683	.	+	1	ID=fig|6666666.356517.peg.625;Name=cell wall surface anchor family protein
scaffold1	FIG	CDS	466775	467617	.	+	2	ID=fig|6666666.356517.peg.626;Name=Sortase A%2C LPXTG specific
scaffold1	FIG	CDS	467739	468614	.	-	0	ID=fig|6666666.356517.peg.627;Name=Transcriptional regulator
scaffold1	FIG	CDS	468821	469852	.	+	2	ID=fig|6666666.356517.peg.628;Name=oxidoreductase%2C YhhX family
scaffold1	FIG	CDS	469949	470254	.	+	2	ID=fig|6666666.356517.peg.629;Name=FIG00629140: hypothetical protein
scaffold1	FIG	CDS	470441	472456	.	+	2	ID=fig|6666666.356517.peg.630;Name=Predicted galactitol operon regulator (Transcriptional antiterminator)%2C BglG family / PTS system%2C mannitol/fructose-specific IIA component (EC 2.7.1.69);Ontology_term=KEGG_ENZYME:2.7.1.69
scaffold1	FIG	CDS	472458	472742	.	+	0	ID=fig|6666666.356517.peg.631;Name=FIG00628161: hypothetical protein
scaffold1	FIG	CDS	472768	474141	.	+	1	ID=fig|6666666.356517.peg.632;Name=FIG00732228: membrane protein
scaffold1	FIG	CDS	474224	476239	.	-	2	ID=fig|6666666.356517.peg.633;Name=Alfa-L-rhamnosidase (EC 3.2.1.40);Ontology_term=KEGG_ENZYME:3.2.1.40
scaffold1	FIG	CDS	476261	477460	.	-	2	ID=fig|6666666.356517.peg.634;Name=General substrate transporter:Major facilitator superfamily
scaffold1	FIG	CDS	477661	478632	.	+	1	ID=fig|6666666.356517.peg.635;Name=Transcriptional regulator of rhamnose utilization%2C AraC family
scaffold1	FIG	CDS	478700	478828	.	-	2	ID=fig|6666666.356517.peg.636;Name=hypothetical protein
scaffold1	FIG	CDS	479197	479439	.	+	1	ID=fig|6666666.356517.peg.637;Name=hypothetical protein
scaffold1	FIG	CDS	479510	479842	.	+	2	ID=fig|6666666.356517.peg.638;Name=FIG00631343: hypothetical protein
scaffold1	FIG	CDS	479868	480110	.	+	0	ID=fig|6666666.356517.peg.639;Name=FIG00627654: hypothetical protein
scaffold1	FIG	CDS	480234	481178	.	+	0	ID=fig|6666666.356517.peg.640;Name=L-lactate dehydrogenase (EC 1.1.1.27);Ontology_term=KEGG_ENZYME:1.1.1.27
scaffold1	FIG	CDS	481839	482237	.	-	0	ID=fig|6666666.356517.peg.641;Name=Death on curing protein%2C Doc toxin
scaffold1	FIG	CDS	482234	482470	.	-	2	ID=fig|6666666.356517.peg.642;Name=FIG00630762: hypothetical protein
scaffold1	FIG	CDS	482641	482958	.	-	1	ID=fig|6666666.356517.peg.643;Name=FIG00630262: hypothetical protein
scaffold1	FIG	CDS	483096	484793	.	-	0	ID=fig|6666666.356517.peg.644;Name=DNA topoisomerase III (EC 5.99.1.2);Ontology_term=KEGG_ENZYME:5.99.1.2
scaffold1	FIG	CDS	484799	485497	.	-	2	ID=fig|6666666.356517.peg.645;Name=DNA topoisomerase III (EC 5.99.1.2);Ontology_term=KEGG_ENZYME:5.99.1.2
scaffold1	FIG	CDS	485494	485904	.	-	1	ID=fig|6666666.356517.peg.646;Name=PhnB protein%3B putative DNA binding 3-demethylubiquinone-9 3-methyltransferase domain protein
scaffold1	FIG	CDS	486026	486745	.	-	2	ID=fig|6666666.356517.peg.647;Name=Cell envelope-associated transcriptional attenuator LytR-CpsA-Psr%2C subfamily A1 (as in PMID19099556)
scaffold1	FIG	CDS	486742	487188	.	-	1	ID=fig|6666666.356517.peg.648;Name=Cell envelope-associated transcriptional attenuator LytR-CpsA-Psr%2C subfamily A1 (as in PMID19099556)
scaffold1	FIG	CDS	487366	487644	.	-	1	ID=fig|6666666.356517.peg.649;Name=Shikimate/quinate 5-dehydrogenase I beta (EC 1.1.1.282);Ontology_term=KEGG_ENZYME:1.1.1.282
scaffold1	FIG	CDS	487788	487922	.	-	0	ID=fig|6666666.356517.peg.650;Name=Shikimate/quinate 5-dehydrogenase I beta (EC 1.1.1.282);Ontology_term=KEGG_ENZYME:1.1.1.282
scaffold1	FIG	CDS	487919	488218	.	-	2	ID=fig|6666666.356517.peg.651;Name=Shikimate/quinate 5-dehydrogenase I beta (EC 1.1.1.282);Ontology_term=KEGG_ENZYME:1.1.1.282
scaffold1	FIG	CDS	488496	489266	.	-	0	ID=fig|6666666.356517.peg.652;Name=ABC transporter ATP-binding protein
scaffold1	FIG	CDS	489269	490150	.	-	2	ID=fig|6666666.356517.peg.653;Name=ABC transporter permease protein
scaffold1	FIG	CDS	490147	490266	.	-	1	ID=fig|6666666.356517.peg.654;Name=ABC transporter substrate-binding protein
scaffold1	FIG	CDS	490263	491126	.	-	0	ID=fig|6666666.356517.peg.655;Name=ABC transporter substrate-binding protein
scaffold1	FIG	CDS	491641	491919	.	-	1	ID=fig|6666666.356517.peg.656;Name=conserved hypothetical protein
scaffold1	FIG	CDS	491907	492263	.	-	0	ID=fig|6666666.356517.peg.657;Name=conserved hypothetical protein
scaffold1	FIG	CDS	492452	493243	.	+	2	ID=fig|6666666.356517.peg.658;Name=Fibronectin/fibrinogen-binding protein
scaffold1	FIG	CDS	493240	493596	.	+	1	ID=fig|6666666.356517.peg.659;Name=Fibronectin/fibrinogen-binding protein
scaffold1	FIG	CDS	493611	494156	.	+	0	ID=fig|6666666.356517.peg.660;Name=Fibronectin/fibrinogen-binding protein
scaffold1	FIG	CDS	494338	495240	.	-	1	ID=fig|6666666.356517.peg.661;Name=Chromosome initiation inhibitor
scaffold1	FIG	CDS	495237	495941	.	-	0	ID=fig|6666666.356517.peg.662;Name=carbonic anhydrase%2C putative
scaffold1	FIG	CDS	495972	496613	.	-	0	ID=fig|6666666.356517.peg.663;Name=Nucleotidase YfbR%2C HD superfamily
scaffold1	FIG	CDS	497006	497641	.	-	2	ID=fig|6666666.356517.peg.664;Name=HAD-superfamily hydrolase%2C subfamily IA%2C variant 3:HAD-superfamily hydrolase%2C subfamily IA%2C variant 1
scaffold1	FIG	CDS	497653	500382	.	-	1	ID=fig|6666666.356517.peg.665;Name=NtrC family Transcriptional regulator%2C ATPase domain
scaffold1	FIG	CDS	500488	501465	.	-	1	ID=fig|6666666.356517.peg.666;Name=Putative phosphosugar-binding protein
scaffold1	FIG	CDS	501518	502330	.	-	2	ID=fig|6666666.356517.peg.667;Name=PTS system%2C mannose-specific IID component
scaffold1	FIG	CDS	502345	502632	.	-	1	ID=fig|6666666.356517.peg.668;Name=PTS system%2C mannose-specific IIC component
scaffold1	FIG	CDS	502656	502808	.	-	0	ID=fig|6666666.356517.peg.669;Name=PTS system%2C mannose-specific IIC component
scaffold1	FIG	CDS	502828	503298	.	-	1	ID=fig|6666666.356517.peg.670;Name=PTS system%2C mannose-specific IIB component (EC 2.7.1.69);Ontology_term=KEGG_ENZYME:2.7.1.69
scaffold1	FIG	CDS	503295	503711	.	-	0	ID=fig|6666666.356517.peg.671;Name=PTS system%2C mannose-specific IIA component
scaffold1	FIG	CDS	504164	505516	.	-	2	ID=fig|6666666.356517.peg.672;Name=Orotidine 5'-phosphate decarboxylase (EC 4.1.1.23) / Orotate phosphoribosyltransferase (EC 2.4.2.10);Ontology_term=KEGG_ENZYME:4.1.1.23,KEGG_ENZYME:2.4.2.10
scaffold1	FIG	CDS	505513	506445	.	-	1	ID=fig|6666666.356517.peg.673;Name=Dihydroorotate dehydrogenase%2C catalytic subunit (EC 1.3.3.1);Ontology_term=KEGG_ENZYME:1.3.3.1
scaffold1	FIG	CDS	506442	507218	.	-	0	ID=fig|6666666.356517.peg.674;Name=Dihydroorotate dehydrogenase electron transfer subunit (EC 1.3.3.1);Ontology_term=KEGG_ENZYME:1.3.3.1
scaffold1	FIG	CDS	507272	510457	.	-	2	ID=fig|6666666.356517.peg.675;Name=Carbamoyl-phosphate synthase large chain (EC 6.3.5.5);Ontology_term=KEGG_ENZYME:6.3.5.5
scaffold1	FIG	CDS	510462	511538	.	-	0	ID=fig|6666666.356517.peg.676;Name=Carbamoyl-phosphate synthase small chain (EC 6.3.5.5);Ontology_term=KEGG_ENZYME:6.3.5.5
scaffold1	FIG	CDS	511542	511784	.	-	0	ID=fig|6666666.356517.peg.677;Name=Dihydroorotase (EC 3.5.2.3);Ontology_term=KEGG_ENZYME:3.5.2.3
scaffold1	FIG	CDS	511791	511913	.	+	0	ID=fig|6666666.356517.peg.678;Name=hypothetical protein
scaffold1	FIG	CDS	511950	512168	.	-	0	ID=fig|6666666.356517.peg.679;Name=Dihydroorotase (EC 3.5.2.3);Ontology_term=KEGG_ENZYME:3.5.2.3
scaffold1	FIG	CDS	512201	512818	.	-	2	ID=fig|6666666.356517.peg.680;Name=Dihydroorotase (EC 3.5.2.3);Ontology_term=KEGG_ENZYME:3.5.2.3
scaffold1	FIG	CDS	512836	513105	.	-	1	ID=fig|6666666.356517.peg.681;Name=Aspartate carbamoyltransferase (EC 2.1.3.2);Ontology_term=KEGG_ENZYME:2.1.3.2
scaffold1	FIG	CDS	513102	513761	.	-	0	ID=fig|6666666.356517.peg.682;Name=Aspartate carbamoyltransferase (EC 2.1.3.2);Ontology_term=KEGG_ENZYME:2.1.3.2
scaffold1	FIG	CDS	513774	514331	.	-	0	ID=fig|6666666.356517.peg.683;Name=Uracil permease
scaffold1	FIG	CDS	514310	514867	.	-	2	ID=fig|6666666.356517.peg.684;Name=Uracil permease
scaffold1	FIG	CDS	514825	515055	.	-	1	ID=fig|6666666.356517.peg.685;Name=Uracil permease
scaffold1	FIG	CDS	515128	515310	.	-	1	ID=fig|6666666.356517.peg.686;Name=Uracil phosphoribosyltransferase (EC 2.4.2.9) / Pyrimidine operon regulatory protein PyrR;Ontology_term=KEGG_ENZYME:2.4.2.9
scaffold1	FIG	CDS	515447	515605	.	-	2	ID=fig|6666666.356517.peg.687;Name=Uracil phosphoribosyltransferase (EC 2.4.2.9) / Pyrimidine operon regulatory protein PyrR;Ontology_term=KEGG_ENZYME:2.4.2.9
scaffold1	FIG	CDS	515869	516039	.	-	1	ID=fig|6666666.356517.peg.688;Name=Ribosomal large subunit pseudouridine synthase D (EC 4.2.1.70);Ontology_term=KEGG_ENZYME:4.2.1.70
scaffold1	FIG	CDS	516087	516320	.	-	0	ID=fig|6666666.356517.peg.689;Name=Ribosomal large subunit pseudouridine synthase D (EC 4.2.1.70);Ontology_term=KEGG_ENZYME:4.2.1.70
scaffold1	FIG	CDS	516320	516463	.	-	2	ID=fig|6666666.356517.peg.690;Name=Ribosomal large subunit pseudouridine synthase D (EC 4.2.1.70);Ontology_term=KEGG_ENZYME:4.2.1.70
scaffold1	FIG	CDS	516540	516767	.	-	0	ID=fig|6666666.356517.peg.691;Name=Ribosomal large subunit pseudouridine synthase D (EC 4.2.1.70);Ontology_term=KEGG_ENZYME:4.2.1.70
scaffold1	FIG	CDS	516870	517031	.	-	0	ID=fig|6666666.356517.peg.692;Name=Lipoprotein signal peptidase (EC 3.4.23.36);Ontology_term=KEGG_ENZYME:3.4.23.36
scaffold1	FIG	CDS	517208	517489	.	-	2	ID=fig|6666666.356517.peg.693;Name=CBS domain protein
scaffold1	FIG	CDS	517552	517905	.	-	1	ID=fig|6666666.356517.peg.694;Name=CBS domain protein
scaffold1	FIG	CDS	517881	518141	.	-	0	ID=fig|6666666.356517.peg.695;Name=FIG00627264: hypothetical protein
scaffold1	FIG	CDS	518568	519020	.	-	0	ID=fig|6666666.356517.peg.696;Name=Formate--tetrahydrofolate ligase (EC 6.3.4.3);Ontology_term=KEGG_ENZYME:6.3.4.3
scaffold1	FIG	CDS	519088	519501	.	-	1	ID=fig|6666666.356517.peg.697;Name=Formate--tetrahydrofolate ligase (EC 6.3.4.3);Ontology_term=KEGG_ENZYME:6.3.4.3
scaffold1	FIG	CDS	519474	519632	.	-	0	ID=fig|6666666.356517.peg.698;Name=Formate--tetrahydrofolate ligase (EC 6.3.4.3);Ontology_term=KEGG_ENZYME:6.3.4.3
scaffold1	FIG	CDS	519587	519952	.	-	2	ID=fig|6666666.356517.peg.699;Name=Formate--tetrahydrofolate ligase (EC 6.3.4.3);Ontology_term=KEGG_ENZYME:6.3.4.3
scaffold1	FIG	CDS	519949	520116	.	-	1	ID=fig|6666666.356517.peg.700;Name=Formate--tetrahydrofolate ligase (EC 6.3.4.3);Ontology_term=KEGG_ENZYME:6.3.4.3
scaffold1	FIG	CDS	520289	520528	.	+	2	ID=fig|6666666.356517.peg.701;Name=Cold shock protein CspB
scaffold1	FIG	CDS	520619	521080	.	-	2	ID=fig|6666666.356517.peg.702;Name=Conjugation pore forming protein EbsA
scaffold1	FIG	CDS	521609	522757	.	-	2	ID=fig|6666666.356517.peg.703;Name=Cobalt-zinc-cadmium resistance protein
scaffold1	FIG	CDS	522880	523476	.	-	1	ID=fig|6666666.356517.peg.704;Name=Substrate-specific component PanT of predicted pantothenate ECF transporter
scaffold1	FIG	CDS	523681	525570	.	-	1	ID=fig|6666666.356517.peg.705;Name=Alanyl-tRNA synthetase (EC 6.1.1.7);Ontology_term=KEGG_ENZYME:6.1.1.7
scaffold1	FIG	CDS	525549	526322	.	-	0	ID=fig|6666666.356517.peg.706;Name=Alanyl-tRNA synthetase (EC 6.1.1.7);Ontology_term=KEGG_ENZYME:6.1.1.7
scaffold1	FIG	CDS	526713	527144	.	+	0	ID=fig|6666666.356517.peg.707;Name=GCN5-related N-acetyltransferase
scaffold1	FIG	CDS	527189	528538	.	-	2	ID=fig|6666666.356517.peg.708;Name=DEAD-box ATP-dependent RNA helicase CshB (EC 3.6.4.13);Ontology_term=KEGG_ENZYME:3.6.4.13
scaffold1	FIG	CDS	528608	529771	.	-	2	ID=fig|6666666.356517.peg.709;Name=VanZ like protein:RDD
scaffold1	FIG	CDS	529900	530223	.	+	1	ID=fig|6666666.356517.peg.710;Name=FIG00628232: hypothetical protein
scaffold1	FIG	CDS	530263	530448	.	-	1	ID=fig|6666666.356517.peg.711;Name=Aminobenzoyl-glutamate transport protein
scaffold1	FIG	CDS	530448	530801	.	-	0	ID=fig|6666666.356517.peg.712;Name=Aminobenzoyl-glutamate transport protein
scaffold1	FIG	CDS	530792	531502	.	-	2	ID=fig|6666666.356517.peg.713;Name=Aminobenzoyl-glutamate transport protein
scaffold1	FIG	CDS	531532	531801	.	-	1	ID=fig|6666666.356517.peg.714;Name=Aminobenzoyl-glutamate transport protein
scaffold1	FIG	CDS	532069	532848	.	-	1	ID=fig|6666666.356517.peg.715;Name=Acetylornithine deacetylase/Succinyl-diaminopimelate desuccinylase and related deacylases
scaffold1	FIG	CDS	532845	533438	.	-	0	ID=fig|6666666.356517.peg.716;Name=Acetylornithine deacetylase/Succinyl-diaminopimelate desuccinylase and related deacylases
scaffold1	FIG	CDS	533592	533918	.	-	0	ID=fig|6666666.356517.peg.717;Name=Amino acid permease
scaffold1	FIG	CDS	534036	534869	.	-	0	ID=fig|6666666.356517.peg.718;Name=Amino acid permease
scaffold1	FIG	CDS	534991	535161	.	-	1	ID=fig|6666666.356517.peg.719;Name=L-threonine 3-dehydrogenase (EC 1.1.1.103);Ontology_term=KEGG_ENZYME:1.1.1.103
scaffold1	FIG	CDS	535254	535727	.	-	0	ID=fig|6666666.356517.peg.720;Name=L-threonine 3-dehydrogenase (EC 1.1.1.103);Ontology_term=KEGG_ENZYME:1.1.1.103
scaffold1	FIG	CDS	535733	535882	.	-	2	ID=fig|6666666.356517.peg.721;Name=L-threonine 3-dehydrogenase (EC 1.1.1.103);Ontology_term=KEGG_ENZYME:1.1.1.103
scaffold1	FIG	CDS	536007	536465	.	-	0	ID=fig|6666666.356517.peg.722;Name=2-amino-3-ketobutyrate coenzyme A ligase (EC 2.3.1.29);Ontology_term=KEGG_ENZYME:2.3.1.29
scaffold1	FIG	CDS	536543	537217	.	-	2	ID=fig|6666666.356517.peg.723;Name=2-amino-3-ketobutyrate coenzyme A ligase (EC 2.3.1.29);Ontology_term=KEGG_ENZYME:2.3.1.29
scaffold1	FIG	CDS	537667	538350	.	-	1	ID=fig|6666666.356517.peg.724;Name=Predicted HD superfamily hydrolase
scaffold1	FIG	CDS	538436	538663	.	-	2	ID=fig|6666666.356517.peg.725;Name=Thermostable carboxypeptidase 1 (EC 3.4.17.19);Ontology_term=KEGG_ENZYME:3.4.17.19
scaffold1	FIG	CDS	538669	539925	.	-	1	ID=fig|6666666.356517.peg.726;Name=Thermostable carboxypeptidase 1 (EC 3.4.17.19);Ontology_term=KEGG_ENZYME:3.4.17.19
scaffold1	FIG	CDS	539971	540666	.	-	1	ID=fig|6666666.356517.peg.727;Name=FIG001721: Predicted N6-adenine-specific DNA methylase
scaffold1	FIG	CDS	540669	541136	.	-	0	ID=fig|6666666.356517.peg.728;Name=FIG001721: Predicted N6-adenine-specific DNA methylase
scaffold1	FIG	CDS	541199	541399	.	-	2	ID=fig|6666666.356517.peg.729;Name=hypothetical protein
scaffold1	FIG	CDS	541710	542099	.	-	0	ID=fig|6666666.356517.peg.730;Name=Cell division protein GpsB%2C coordinates the switch between cylindrical and septal cell wall synthesis by re-localization of PBP1
scaffold1	FIG	CDS	542428	542544	.	-	1	ID=fig|6666666.356517.peg.731;Name=FIG005686: hypothetical protein
scaffold1	FIG	CDS	542532	542726	.	-	0	ID=fig|6666666.356517.peg.732;Name=FIG005686: hypothetical protein
scaffold1	FIG	CDS	542790	543170	.	+	0	ID=fig|6666666.356517.peg.733;Name=RecU Holliday junction resolvase
scaffold1	FIG	CDS	543167	543316	.	+	2	ID=fig|6666666.356517.peg.734;Name=RecU Holliday junction resolvase
scaffold1	FIG	CDS	543313	543435	.	+	1	ID=fig|6666666.356517.peg.735;Name=RecU Holliday junction resolvase
scaffold1	FIG	CDS	543425	543550	.	+	2	ID=fig|6666666.356517.peg.736;Name=Multimodular transpeptidase-transglycosylase (EC 2.4.1.129) (EC 3.4.-.-) / Penicillin-binding protein 1A/1B (PBP1);Ontology_term=KEGG_ENZYME:2.4.1.129,KEGG_ENZYME:3.4.-.-
scaffold1	FIG	CDS	543639	543947	.	+	0	ID=fig|6666666.356517.peg.737;Name=Multimodular transpeptidase-transglycosylase (EC 2.4.1.129) (EC 3.4.-.-) / Penicillin-binding protein 1A/1B (PBP1);Ontology_term=KEGG_ENZYME:2.4.1.129,KEGG_ENZYME:3.4.-.-
scaffold1	FIG	CDS	543971	544162	.	+	2	ID=fig|6666666.356517.peg.738;Name=Multimodular transpeptidase-transglycosylase (EC 2.4.1.129) (EC 3.4.-.-) / Penicillin-binding protein 1A/1B (PBP1);Ontology_term=KEGG_ENZYME:2.4.1.129,KEGG_ENZYME:3.4.-.-
scaffold1	FIG	CDS	544209	544574	.	+	0	ID=fig|6666666.356517.peg.739;Name=Multimodular transpeptidase-transglycosylase (EC 2.4.1.129) (EC 3.4.-.-) / Penicillin-binding protein 1A/1B (PBP1);Ontology_term=KEGG_ENZYME:2.4.1.129,KEGG_ENZYME:3.4.-.-
scaffold1	FIG	CDS	544571	545566	.	+	2	ID=fig|6666666.356517.peg.740;Name=Multimodular transpeptidase-transglycosylase (EC 2.4.1.129) (EC 3.4.-.-) / Penicillin-binding protein 1A/1B (PBP1);Ontology_term=KEGG_ENZYME:2.4.1.129,KEGG_ENZYME:3.4.-.-
scaffold1	FIG	CDS	545576	545806	.	-	2	ID=fig|6666666.356517.peg.741;Name=hypothetical protein
scaffold1	FIG	CDS	545809	546486	.	-	1	ID=fig|6666666.356517.peg.742;Name=Endonuclease III (EC 4.2.99.18);Ontology_term=KEGG_ENZYME:4.2.99.18
scaffold1	FIG	CDS	546493	547191	.	-	1	ID=fig|6666666.356517.peg.743;Name=Chromosome replication initiation protein DnaD
scaffold1	FIG	CDS	547459	547986	.	+	1	ID=fig|6666666.356517.peg.744;Name=Multidrug-efflux transporter%2C major facilitator superfamily (MFS) (TC 2.A.1)%3B Efflux pump Lde
scaffold1	FIG	CDS	548010	548123	.	+	0	ID=fig|6666666.356517.peg.745;Name=Multidrug-efflux transporter%2C major facilitator superfamily (MFS) (TC 2.A.1)%3B Efflux pump Lde
scaffold1	FIG	CDS	548120	548644	.	+	2	ID=fig|6666666.356517.peg.746;Name=Multidrug-efflux transporter%2C major facilitator superfamily (MFS) (TC 2.A.1)%3B Efflux pump Lde
scaffold1	FIG	CDS	548647	549114	.	-	1	ID=fig|6666666.356517.peg.747;Name=Transcriptional regulator%2C MarR family
scaffold1	FIG	CDS	549238	549426	.	-	1	ID=fig|6666666.356517.peg.748;Name=FIG00628769: hypothetical protein
scaffold1	FIG	CDS	549756	550442	.	-	0	ID=fig|6666666.356517.peg.749;Name=NADH peroxidase Npx (EC 1.11.1.1);Ontology_term=KEGG_ENZYME:1.11.1.1
scaffold1	FIG	CDS	550439	551107	.	-	2	ID=fig|6666666.356517.peg.750;Name=NADH peroxidase Npx (EC 1.11.1.1);Ontology_term=KEGG_ENZYME:1.11.1.1
scaffold1	FIG	CDS	551379	551825	.	-	0	ID=fig|6666666.356517.peg.751;Name=Peroxide stress regulator PerR%2C FUR family
scaffold1	FIG	CDS	552063	552242	.	-	0	ID=fig|6666666.356517.peg.752;Name=Cysteine synthase (EC 2.5.1.47);Ontology_term=KEGG_ENZYME:2.5.1.47
scaffold1	FIG	CDS	552387	552986	.	-	0	ID=fig|6666666.356517.peg.753;Name=Cysteine synthase (EC 2.5.1.47);Ontology_term=KEGG_ENZYME:2.5.1.47
scaffold1	FIG	CDS	553193	554020	.	-	2	ID=fig|6666666.356517.peg.754;Name=Membrane-bound lytic murein transglycosylase D precursor (EC 3.2.1.-);Ontology_term=KEGG_ENZYME:3.2.1.-
scaffold1	FIG	CDS	554267	555538	.	-	2	ID=fig|6666666.356517.peg.755;Name=Transketolase (EC 2.2.1.1);Ontology_term=KEGG_ENZYME:2.2.1.1
scaffold1	FIG	CDS	555535	556263	.	-	1	ID=fig|6666666.356517.peg.756;Name=Transketolase (EC 2.2.1.1);Ontology_term=KEGG_ENZYME:2.2.1.1
scaffold1	FIG	CDS	556364	556615	.	-	2	ID=fig|6666666.356517.peg.757;Name=FIG00628157: hypothetical protein
scaffold1	FIG	CDS	556762	557385	.	+	1	ID=fig|6666666.356517.peg.758;Name=SOS-response repressor and protease LexA (EC 3.4.21.88);Ontology_term=KEGG_ENZYME:3.4.21.88
scaffold1	FIG	CDS	557988	558500	.	-	0	ID=fig|6666666.356517.peg.759;Name=Adenine phosphoribosyltransferase (EC 2.4.2.7);Ontology_term=KEGG_ENZYME:2.4.2.7
scaffold1	FIG	CDS	558514	558681	.	-	1	ID=fig|6666666.356517.peg.760;Name=Single-stranded-DNA-specific exonuclease RecJ (EC 3.1.-.-);Ontology_term=KEGG_ENZYME:3.1.-.-
scaffold1	FIG	CDS	558708	558935	.	-	0	ID=fig|6666666.356517.peg.761;Name=Single-stranded-DNA-specific exonuclease RecJ (EC 3.1.-.-);Ontology_term=KEGG_ENZYME:3.1.-.-
scaffold1	FIG	CDS	558968	559555	.	-	2	ID=fig|6666666.356517.peg.762;Name=Single-stranded-DNA-specific exonuclease RecJ (EC 3.1.-.-);Ontology_term=KEGG_ENZYME:3.1.-.-
scaffold1	FIG	CDS	559558	559941	.	-	1	ID=fig|6666666.356517.peg.763;Name=Single-stranded-DNA-specific exonuclease RecJ (EC 3.1.-.-);Ontology_term=KEGG_ENZYME:3.1.-.-
scaffold1	FIG	CDS	559956	560804	.	-	0	ID=fig|6666666.356517.peg.764;Name=Single-stranded-DNA-specific exonuclease RecJ (EC 3.1.-.-);Ontology_term=KEGG_ENZYME:3.1.-.-
scaffold1	FIG	CDS	560946	561380	.	-	0	ID=fig|6666666.356517.peg.765;Name=FIG00627607: hypothetical protein
scaffold1	FIG	CDS	561467	562177	.	-	2	ID=fig|6666666.356517.peg.766;Name=Oxidoreductase%2C short-chain dehydrogenase/reductase family
scaffold1	FIG	CDS	562174	562392	.	-	1	ID=fig|6666666.356517.peg.767;Name=Ribonuclease Z (EC 3.1.26.11);Ontology_term=KEGG_ENZYME:3.1.26.11
scaffold1	FIG	CDS	562581	563114	.	-	0	ID=fig|6666666.356517.peg.768;Name=Ribonuclease Z (EC 3.1.26.11);Ontology_term=KEGG_ENZYME:3.1.26.11
scaffold1	FIG	CDS	563288	563767	.	-	2	ID=fig|6666666.356517.peg.769;Name=FIG00627464: hypothetical protein
scaffold1	FIG	CDS	563719	563874	.	-	1	ID=fig|6666666.356517.peg.770;Name=FIG00627464: hypothetical protein
scaffold1	FIG	CDS	564004	564873	.	-	1	ID=fig|6666666.356517.peg.771;Name=GTP-binding protein Obg
scaffold1	FIG	CDS	564879	565025	.	-	0	ID=fig|6666666.356517.peg.772;Name=hypothetical protein
scaffold1	FIG	CDS	565031	565348	.	-	2	ID=fig|6666666.356517.peg.773;Name=GTP-binding protein Obg
scaffold1	FIG	CDS	565430	565579	.	+	2	ID=fig|6666666.356517.peg.774;Name=hypothetical protein
scaffold1	FIG	CDS	565637	566518	.	+	2	ID=fig|6666666.356517.peg.775;Name=NAD-dependent glyceraldehyde-3-phosphate dehydrogenase (EC 1.2.1.12);Ontology_term=KEGG_ENZYME:1.2.1.12
scaffold1	FIG	CDS	566817	567662	.	-	0	ID=fig|6666666.356517.peg.776;Name=Hydrolases of the alpha/beta superfamily
scaffold1	FIG	CDS	567825	568919	.	-	0	ID=fig|6666666.356517.peg.777;Name=Outer surface protein of unknown function%2C cellobiose operon
scaffold1	FIG	CDS	569108	569266	.	+	2	ID=fig|6666666.356517.peg.778;Name=Peptidyl-prolyl cis-trans isomerase (EC 5.2.1.8);Ontology_term=KEGG_ENZYME:5.2.1.8
scaffold1	FIG	CDS	569263	569862	.	+	1	ID=fig|6666666.356517.peg.779;Name=Peptidyl-prolyl cis-trans isomerase (EC 5.2.1.8);Ontology_term=KEGG_ENZYME:5.2.1.8
scaffold1	FIG	CDS	569987	570427	.	-	2	ID=fig|6666666.356517.peg.780;Name=3-hydroxyacyl-[acyl-carrier-protein] dehydratase%2C FabZ form (EC 4.2.1.59);Ontology_term=KEGG_ENZYME:4.2.1.59
scaffold1	FIG	CDS	570646	571254	.	+	1	ID=fig|6666666.356517.peg.781;Name=Enoyl-[acyl-carrier-protein] reductase [NADH] (EC 1.3.1.9);Ontology_term=KEGG_ENZYME:1.3.1.9
scaffold1	FIG	CDS	571512	572525	.	-	0	ID=fig|6666666.356517.peg.782;Name=Branched-chain amino acid aminotransferase (EC 2.6.1.42);Ontology_term=KEGG_ENZYME:2.6.1.42
scaffold1	FIG	CDS	572690	573610	.	+	2	ID=fig|6666666.356517.peg.783;Name=Potassium efflux system KefA protein / Small-conductance mechanosensitive channel
scaffold1	FIG	CDS	573956	575173	.	-	2	ID=fig|6666666.356517.peg.784;Name=Mobile element protein
scaffold1	FIG	CDS	575501	576001	.	-	2	ID=fig|6666666.356517.peg.785;Name=Inosine-5'-monophosphate dehydrogenase (EC 1.1.1.205);Ontology_term=KEGG_ENZYME:1.1.1.205
scaffold1	FIG	CDS	576108	576626	.	-	0	ID=fig|6666666.356517.peg.786;Name=FIG009886: phosphoesterase
scaffold1	FIG	CDS	576627	577982	.	-	0	ID=fig|6666666.356517.peg.787;Name=Ribonuclease PH (EC 2.7.7.56);Ontology_term=KEGG_ENZYME:2.7.7.56
scaffold1	FIG	CDS	577985	578797	.	-	2	ID=fig|6666666.356517.peg.788;Name=Glutamate racemase (EC 5.1.1.3);Ontology_term=KEGG_ENZYME:5.1.1.3
scaffold1	FIG	CDS	578967	579623	.	-	0	ID=fig|6666666.356517.peg.789;Name=Glutamate transport membrane-spanning protein
scaffold1	FIG	CDS	579639	580286	.	-	0	ID=fig|6666666.356517.peg.790;Name=Glutamate transport membrane-spanning protein
scaffold1	FIG	CDS	580299	581114	.	-	0	ID=fig|6666666.356517.peg.791;Name=Glutamine ABC transporter%2C periplasmic glutamine-binding protein (TC 3.A.1.3.2)
scaffold1	FIG	CDS	581128	581865	.	-	1	ID=fig|6666666.356517.peg.792;Name=Glutamate transport ATP-binding protein
scaffold1	FIG	CDS	582119	583129	.	+	2	ID=fig|6666666.356517.peg.793;Name=Tryptophanyl-tRNA synthetase (EC 6.1.1.2);Ontology_term=KEGG_ENZYME:6.1.1.2
scaffold1	FIG	CDS	583294	583422	.	-	1	ID=fig|6666666.356517.peg.794;Name=FIG00628100: hypothetical protein
scaffold1	FIG	CDS	583739	583876	.	-	2	ID=fig|6666666.356517.peg.795;Name=hypothetical protein
scaffold1	FIG	CDS	584376	584495	.	-	0	ID=fig|6666666.356517.peg.796;Name=Phenylalanyl-tRNA synthetase beta chain (EC 6.1.1.20);Ontology_term=KEGG_ENZYME:6.1.1.20
scaffold1	FIG	CDS	584617	584850	.	-	1	ID=fig|6666666.356517.peg.797;Name=Phenylalanyl-tRNA synthetase beta chain (EC 6.1.1.20);Ontology_term=KEGG_ENZYME:6.1.1.20
scaffold1	FIG	CDS	584997	585227	.	-	0	ID=fig|6666666.356517.peg.798;Name=Phenylalanyl-tRNA synthetase beta chain (EC 6.1.1.20);Ontology_term=KEGG_ENZYME:6.1.1.20
scaffold1	FIG	CDS	585224	585877	.	-	2	ID=fig|6666666.356517.peg.799;Name=Phenylalanyl-tRNA synthetase beta chain (EC 6.1.1.20);Ontology_term=KEGG_ENZYME:6.1.1.20
scaffold1	FIG	CDS	585874	586152	.	-	1	ID=fig|6666666.356517.peg.800;Name=Phenylalanyl-tRNA synthetase beta chain (EC 6.1.1.20);Ontology_term=KEGG_ENZYME:6.1.1.20
scaffold1	FIG	CDS	586201	586359	.	-	1	ID=fig|6666666.356517.peg.801;Name=Phenylalanyl-tRNA synthetase beta chain (EC 6.1.1.20);Ontology_term=KEGG_ENZYME:6.1.1.20
scaffold1	FIG	CDS	586475	586786	.	-	2	ID=fig|6666666.356517.peg.802;Name=Phenylalanyl-tRNA synthetase beta chain (EC 6.1.1.20);Ontology_term=KEGG_ENZYME:6.1.1.20
scaffold1	FIG	CDS	586852	587832	.	-	1	ID=fig|6666666.356517.peg.803;Name=Phenylalanyl-tRNA synthetase alpha chain (EC 6.1.1.20);Ontology_term=KEGG_ENZYME:6.1.1.20
scaffold1	FIG	CDS	588144	588485	.	-	0	ID=fig|6666666.356517.peg.804;Name=Transcriptional regulator%2C HxlR family
scaffold1	FIG	CDS	588655	589026	.	-	1	ID=fig|6666666.356517.peg.805;Name=ATP-dependent nuclease%2C subunit A
scaffold1	FIG	CDS	588984	589376	.	-	0	ID=fig|6666666.356517.peg.806;Name=ATP-dependent nuclease%2C subunit A
scaffold1	FIG	CDS	589346	589984	.	-	2	ID=fig|6666666.356517.peg.807;Name=ATP-dependent nuclease%2C subunit A
scaffold1	FIG	CDS	589971	590429	.	-	0	ID=fig|6666666.356517.peg.808;Name=ATP-dependent nuclease%2C subunit A
scaffold1	FIG	CDS	590471	590683	.	-	2	ID=fig|6666666.356517.peg.809;Name=ATP-dependent nuclease%2C subunit A
scaffold1	FIG	CDS	590734	591759	.	-	1	ID=fig|6666666.356517.peg.810;Name=ATP-dependent nuclease%2C subunit A
scaffold1	FIG	CDS	591762	592262	.	-	0	ID=fig|6666666.356517.peg.811;Name=ATP-dependent nuclease%2C subunit A
scaffold1	FIG	CDS	592259	595786	.	-	2	ID=fig|6666666.356517.peg.812;Name=ATP-dependent nuclease%2C subunit B
scaffold1	FIG	CDS	595967	597433	.	-	2	ID=fig|6666666.356517.peg.813;Name=Di-/tripeptide transporter
scaffold1	FIG	CDS	597820	598416	.	+	1	ID=fig|6666666.356517.peg.814;Name=Nitroreductase family protein
scaffold1	FIG	CDS	598472	598954	.	-	2	ID=fig|6666666.356517.peg.815;Name=FIG00627719: hypothetical protein
scaffold1	FIG	CDS	599060	599257	.	-	2	ID=fig|6666666.356517.peg.816;Name=FIG00629323: hypothetical protein
scaffold1	FIG	CDS	599599	600789	.	-	1	ID=fig|6666666.356517.peg.817;Name=Mobile element protein
scaffold1	FIG	CDS	600897	601655	.	+	0	ID=fig|6666666.356517.peg.818;Name=Uncharacterized protein conserved in bacteria
scaffold1	FIG	CDS	601715	602143	.	+	2	ID=fig|6666666.356517.peg.819;Name=FIG00628883: hypothetical protein
scaffold1	FIG	CDS	602409	602780	.	-	0	ID=fig|6666666.356517.peg.820;Name=FIG00629787: hypothetical protein
scaffold1	FIG	CDS	602996	603184	.	+	2	ID=fig|6666666.356517.peg.821;Name=FIG00628467: hypothetical protein
scaffold1	FIG	CDS	603276	603464	.	-	0	ID=fig|6666666.356517.peg.822;Name=FIG00628168: hypothetical protein
scaffold1	FIG	CDS	603488	603751	.	-	2	ID=fig|6666666.356517.peg.823;Name=FIG00627866: hypothetical protein
scaffold1	FIG	CDS	604160	605119	.	-	2	ID=fig|6666666.356517.peg.824;Name=Integrase/recombinase%2C core domain family
scaffold1	FIG	CDS	605304	605495	.	-	0	ID=fig|6666666.356517.peg.825;Name=FIG00628962: hypothetical protein
scaffold1	FIG	CDS	605638	605958	.	-	1	ID=fig|6666666.356517.peg.826;Name=FIG00629002: hypothetical protein
scaffold1	FIG	CDS	605981	606415	.	-	2	ID=fig|6666666.356517.peg.827;Name=Universal stress protein family
scaffold1	FIG	CDS	606750	607367	.	+	0	ID=fig|6666666.356517.peg.828;Name=Aggregation promoting factor
scaffold1	FIG	CDS	607698	608078	.	-	0	ID=fig|6666666.356517.peg.829;Name=FIG00628900: hypothetical protein
scaffold1	FIG	CDS	608333	609217	.	-	2	ID=fig|6666666.356517.peg.830;Name=FIG00628900: hypothetical protein
scaffold1	FIG	CDS	609516	610016	.	+	0	ID=fig|6666666.356517.peg.831;Name=GCN5-related N-acetyltransferase
scaffold1	FIG	CDS	610204	610548	.	-	1	ID=fig|6666666.356517.peg.832;Name=probably aromatic ring hydroxylating enzyme%2C evidenced by COGnitor%3B PaaD-like protein (DUF59) involved in Fe-S cluster assembly
scaffold1	FIG	CDS	610682	611632	.	-	2	ID=fig|6666666.356517.peg.833;Name=membrane protein%2C putative
scaffold1	FIG	CDS	611805	612296	.	+	0	ID=fig|6666666.356517.peg.834;Name=FIG001943: hypothetical protein YajQ
scaffold1	FIG	CDS	612321	614696	.	-	0	ID=fig|6666666.356517.peg.835;Name=DinG family ATP-dependent helicase CPE1197
scaffold1	FIG	CDS	615022	615648	.	+	1	ID=fig|6666666.356517.peg.836;Name=Hydroxyacylglutathione hydrolase (EC 3.1.2.6);Ontology_term=KEGG_ENZYME:3.1.2.6
scaffold1	FIG	CDS	615672	616376	.	+	0	ID=fig|6666666.356517.peg.837;Name=Phosphoglycerate mutase family
scaffold1	FIG	CDS	616566	617399	.	+	0	ID=fig|6666666.356517.peg.838;Name=Undecaprenyl-diphosphatase (EC 3.6.1.27);Ontology_term=KEGG_ENZYME:3.6.1.27
scaffold1	FIG	CDS	617596	619524	.	+	1	ID=fig|6666666.356517.peg.839;Name=Lead%2C cadmium%2C zinc and mercury transporting ATPase (EC 3.6.3.3) (EC 3.6.3.5)%3B Copper-translocating P-type ATPase (EC 3.6.3.4);Ontology_term=KEGG_ENZYME:3.6.3.3,KEGG_ENZYME:3.6.3.5,KEGG_ENZYME:3.6.3.4
scaffold1	FIG	CDS	619650	620603	.	+	0	ID=fig|6666666.356517.peg.840;Name=Integrase/recombinase%2C core domain family
scaffold1	FIG	CDS	620726	621181	.	+	2	ID=fig|6666666.356517.peg.841;Name=Arginine/ornithine antiporter ArcD
scaffold1	FIG	CDS	621262	621390	.	+	1	ID=fig|6666666.356517.peg.842;Name=hypothetical protein
scaffold1	FIG	CDS	621473	621904	.	+	2	ID=fig|6666666.356517.peg.843;Name=FIG00630538: hypothetical protein
scaffold1	FIG	CDS	622304	622558	.	+	2	ID=fig|6666666.356517.peg.844;Name=SSU ribosomal protein S20p
scaffold1	FIG	CDS	622643	623677	.	-	2	ID=fig|6666666.356517.peg.845;Name=DNA polymerase III delta subunit (EC 2.7.7.7);Ontology_term=KEGG_ENZYME:2.7.7.7
scaffold1	FIG	CDS	623726	625813	.	-	2	ID=fig|6666666.356517.peg.846;Name=Late competence protein ComEC%2C DNA transport
scaffold1	FIG	CDS	625868	625999	.	-	2	ID=fig|6666666.356517.peg.847;Name=Late competence protein ComEC%2C DNA transport
scaffold1	FIG	CDS	625992	626531	.	-	0	ID=fig|6666666.356517.peg.848;Name=dCMP deaminase (EC 3.5.4.12)%3B Late competence protein ComEB;Ontology_term=KEGG_ENZYME:3.5.4.12
scaffold1	FIG	CDS	626712	627290	.	-	0	ID=fig|6666666.356517.peg.849;Name=Late competence protein ComEA%2C DNA receptor
scaffold1	FIG	CDS	627606	627722	.	-	0	ID=fig|6666666.356517.peg.850;Name=hypothetical protein
scaffold1	FIG	CDS	627719	628762	.	-	2	ID=fig|6666666.356517.peg.851;Name=Lon-like protease with PDZ domain
scaffold1	FIG	CDS	628752	629243	.	-	0	ID=fig|6666666.356517.peg.852;Name=Phosphopantetheine adenylyltransferase (EC 2.7.7.3);Ontology_term=KEGG_ENZYME:2.7.7.3
scaffold1	FIG	CDS	629240	629800	.	-	2	ID=fig|6666666.356517.peg.853;Name=Ribosomal RNA small subunit methyltransferase D (EC 2.1.1.-);Ontology_term=KEGG_ENZYME:2.1.1.-
scaffold1	FIG	CDS	629931	630269	.	-	0	ID=fig|6666666.356517.peg.854;Name=hypothetical Cytosolic Protein
scaffold1	FIG	CDS	630259	630612	.	-	1	ID=fig|6666666.356517.peg.855;Name=ComK regulator
scaffold1	FIG	CDS	630680	631804	.	-	2	ID=fig|6666666.356517.peg.856;Name=FIG00628802: hypothetical protein
scaffold1	FIG	CDS	631825	635253	.	-	1	ID=fig|6666666.356517.peg.857;Name=Pyruvate carboxylase (EC 6.4.1.1);Ontology_term=KEGG_ENZYME:6.4.1.1
scaffold1	FIG	CDS	635279	636442	.	-	2	ID=fig|6666666.356517.peg.858;Name=Cell division protein FtsW
scaffold1	FIG	CDS	636445	636747	.	-	1	ID=fig|6666666.356517.peg.859;Name=FIG00774243: hypothetical protein YlaN
scaffold1	FIG	CDS	636860	638632	.	-	2	ID=fig|6666666.356517.peg.860;Name=ATP-dependent DNA helicase RecQ
scaffold1	FIG	CDS	638891	640720	.	-	2	ID=fig|6666666.356517.peg.861;Name=GTP-binding protein TypA/BipA
scaffold1	FIG	CDS	640887	641654	.	-	0	ID=fig|6666666.356517.peg.862;Name=Inositol-1-monophosphatase (EC 3.1.3.25);Ontology_term=KEGG_ENZYME:3.1.3.25
scaffold1	FIG	CDS	641660	641935	.	-	2	ID=fig|6666666.356517.peg.863;Name=FIG006438: hypothetical protein
scaffold1	FIG	CDS	642096	643502	.	-	0	ID=fig|6666666.356517.peg.864;Name=Dihydrolipoamide dehydrogenase of pyruvate dehydrogenase complex (EC 1.8.1.4);Ontology_term=KEGG_ENZYME:1.8.1.4
scaffold1	FIG	CDS	643510	645153	.	-	1	ID=fig|6666666.356517.peg.865;Name=Dihydrolipoamide acetyltransferase component of pyruvate dehydrogenase complex (EC 2.3.1.12);Ontology_term=KEGG_ENZYME:2.3.1.12
scaffold1	FIG	CDS	645178	646155	.	-	1	ID=fig|6666666.356517.peg.866;Name=Pyruvate dehydrogenase E1 component beta subunit (EC 1.2.4.1);Ontology_term=KEGG_ENZYME:1.2.4.1
scaffold1	FIG	CDS	646158	647267	.	-	0	ID=fig|6666666.356517.peg.867;Name=Pyruvate dehydrogenase E1 component alpha subunit (EC 1.2.4.1);Ontology_term=KEGG_ENZYME:1.2.4.1
scaffold1	FIG	CDS	647728	649152	.	-	1	ID=fig|6666666.356517.peg.868;Name=FIG01289410: hypothetical protein
scaffold1	FIG	CDS	649287	650264	.	-	0	ID=fig|6666666.356517.peg.869;Name=GMP reductase (EC 1.7.1.7);Ontology_term=KEGG_ENZYME:1.7.1.7
scaffold1	FIG	CDS	650521	650814	.	-	1	ID=fig|6666666.356517.peg.870;Name=L-arabinose ABC transporter (permease)
scaffold1	FIG	CDS	650859	651638	.	-	0	ID=fig|6666666.356517.peg.871;Name=L-arabinose transport system permease protein (TC 3.A.1.2.2)
scaffold1	FIG	CDS	651726	652184	.	-	0	ID=fig|6666666.356517.peg.872;Name=L-arabinose transport ATP-binding protein AraG (TC 3.A.1.2.2)
scaffold1	FIG	CDS	652199	653251	.	-	2	ID=fig|6666666.356517.peg.873;Name=L-arabinose transport ATP-binding protein AraG (TC 3.A.1.2.2)
scaffold1	FIG	CDS	653498	654109	.	-	2	ID=fig|6666666.356517.peg.874;Name=L-arabinose-binding periplasmic protein precursor AraF (TC 3.A.1.2.2)
scaffold1	FIG	CDS	654106	654390	.	-	1	ID=fig|6666666.356517.peg.875;Name=L-arabinose-binding periplasmic protein precursor AraF (TC 3.A.1.2.2)
scaffold1	FIG	CDS	654460	654579	.	+	1	ID=fig|6666666.356517.peg.876;Name=hypothetical protein
scaffold1	FIG	CDS	654781	655590	.	+	1	ID=fig|6666666.356517.peg.877;Name=ABC transporter periplasmic-binding protein YtfQ
scaffold1	FIG	CDS	655604	656290	.	+	2	ID=fig|6666666.356517.peg.878;Name=hypothetical protein
scaffold1	FIG	CDS	656293	657054	.	+	1	ID=fig|6666666.356517.peg.879;Name=Two-component sensor kinase yesM (EC 2.7.3.-)%2C associated with MetSO reductase;Ontology_term=KEGG_ENZYME:2.7.3.-
scaffold1	FIG	CDS	657032	657808	.	+	2	ID=fig|6666666.356517.peg.880;Name=FIG00631409: hypothetical protein
scaffold1	FIG	CDS	657879	658178	.	+	0	ID=fig|6666666.356517.peg.881;Name=FIG00631409: hypothetical protein
scaffold1	FIG	CDS	658145	658612	.	+	2	ID=fig|6666666.356517.peg.882;Name=FIG00631409: hypothetical protein
scaffold1	FIG	CDS	658746	659660	.	-	0	ID=fig|6666666.356517.peg.883;Name=Oxidoreductase%2C aldo/keto reductase family
scaffold1	FIG	CDS	659783	661057	.	-	2	ID=fig|6666666.356517.peg.884;Name=Phosphoribosylamine--glycine ligase (EC 6.3.4.13);Ontology_term=KEGG_ENZYME:6.3.4.13
scaffold1	FIG	CDS	661073	662608	.	-	2	ID=fig|6666666.356517.peg.885;Name=IMP cyclohydrolase (EC 3.5.4.10) / Phosphoribosylaminoimidazolecarboxamide formyltransferase (EC 2.1.2.3);Ontology_term=KEGG_ENZYME:3.5.4.10,KEGG_ENZYME:2.1.2.3
scaffold1	FIG	CDS	662605	663183	.	-	1	ID=fig|6666666.356517.peg.886;Name=Phosphoribosylglycinamide formyltransferase (EC 2.1.2.2);Ontology_term=KEGG_ENZYME:2.1.2.2
scaffold1	FIG	CDS	663180	664232	.	-	0	ID=fig|6666666.356517.peg.887;Name=Phosphoribosylformylglycinamidine cyclo-ligase (EC 6.3.3.1);Ontology_term=KEGG_ENZYME:6.3.3.1
scaffold1	FIG	CDS	664255	665268	.	-	1	ID=fig|6666666.356517.peg.888;Name=Amidophosphoribosyltransferase (EC 2.4.2.14);Ontology_term=KEGG_ENZYME:2.4.2.14
scaffold1	FIG	CDS	665316	665693	.	-	0	ID=fig|6666666.356517.peg.889;Name=Amidophosphoribosyltransferase (EC 2.4.2.14);Ontology_term=KEGG_ENZYME:2.4.2.14
scaffold1	FIG	CDS	665678	667900	.	-	2	ID=fig|6666666.356517.peg.890;Name=Phosphoribosylformylglycinamidine synthase%2C synthetase subunit (EC 6.3.5.3);Ontology_term=KEGG_ENZYME:6.3.5.3
scaffold1	FIG	CDS	667901	668572	.	-	2	ID=fig|6666666.356517.peg.891;Name=Phosphoribosylformylglycinamidine synthase%2C glutamine amidotransferase subunit (EC 6.3.5.3);Ontology_term=KEGG_ENZYME:6.3.5.3
scaffold1	FIG	CDS	668574	668828	.	-	0	ID=fig|6666666.356517.peg.892;Name=Phosphoribosylformylglycinamidine synthase%2C PurS subunit (EC 6.3.5.3);Ontology_term=KEGG_ENZYME:6.3.5.3
scaffold1	FIG	CDS	668828	669556	.	-	2	ID=fig|6666666.356517.peg.893;Name=Phosphoribosylaminoimidazole-succinocarboxamide synthase (EC 6.3.2.6);Ontology_term=KEGG_ENZYME:6.3.2.6
scaffold1	FIG	CDS	669812	670189	.	+	2	ID=fig|6666666.356517.peg.894;Name=FIG00629467: hypothetical protein
scaffold1	FIG	CDS	670369	671424	.	-	1	ID=fig|6666666.356517.peg.895;Name=Adenylosuccinate lyase (EC 4.3.2.2);Ontology_term=KEGG_ENZYME:4.3.2.2
scaffold1	FIG	CDS	671388	671663	.	-	0	ID=fig|6666666.356517.peg.896;Name=Adenylosuccinate lyase (EC 4.3.2.2);Ontology_term=KEGG_ENZYME:4.3.2.2
scaffold1	FIG	CDS	671676	672788	.	-	0	ID=fig|6666666.356517.peg.897;Name=Phosphoribosylaminoimidazole carboxylase ATPase subunit (EC 4.1.1.21);Ontology_term=KEGG_ENZYME:4.1.1.21
scaffold1	FIG	CDS	672793	673311	.	-	1	ID=fig|6666666.356517.peg.898;Name=Phosphoribosylaminoimidazole carboxylase catalytic subunit (EC 4.1.1.21);Ontology_term=KEGG_ENZYME:4.1.1.21
scaffold1	FIG	CDS	673515	674822	.	-	0	ID=fig|6666666.356517.peg.899;Name=Xanthine permease
scaffold1	FIG	CDS	674825	675406	.	-	2	ID=fig|6666666.356517.peg.900;Name=Xanthine phosphoribosyltransferase (EC 2.4.2.22);Ontology_term=KEGG_ENZYME:2.4.2.22
scaffold1	FIG	CDS	675974	677254	.	-	2	ID=fig|6666666.356517.peg.901;Name=Myo-inositol 2-dehydrogenase 1 (EC 1.1.1.18);Ontology_term=KEGG_ENZYME:1.1.1.18
scaffold1	FIG	CDS	677251	677874	.	-	1	ID=fig|6666666.356517.peg.902;Name=FIG00631061: hypothetical protein
scaffold1	FIG	CDS	677877	678143	.	-	0	ID=fig|6666666.356517.peg.903;Name=Predicted rhamnose oligosaccharide ABC transport system%2C permease component
scaffold1	FIG	CDS	678206	678712	.	-	2	ID=fig|6666666.356517.peg.904;Name=Predicted rhamnose oligosaccharide ABC transport system%2C permease component
scaffold1	FIG	CDS	678727	679425	.	-	1	ID=fig|6666666.356517.peg.905;Name=Predicted rhamnose oligosaccharide ABC transport system%2C permease component 2
scaffold1	FIG	CDS	679532	680491	.	+	2	ID=fig|6666666.356517.peg.906;Name=Integrase/recombinase%2C core domain family
scaffold1	FIG	CDS	680473	680682	.	-	1	ID=fig|6666666.356517.peg.907;Name=Predicted rhamnose oligosaccharide ABC transport system%2C permease component 2
scaffold1	FIG	CDS	680698	681981	.	-	1	ID=fig|6666666.356517.peg.908;Name=Predicted rhamnose oligosaccharide ABC transport system%2C substrate-binding component
scaffold1	FIG	CDS	682124	682246	.	-	2	ID=fig|6666666.356517.peg.909;Name=hypothetical protein
scaffold1	FIG	CDS	682922	683611	.	-	2	ID=fig|6666666.356517.peg.910;Name=probable enzyme with TIM-barrel fold
scaffold1	FIG	CDS	683629	684246	.	-	1	ID=fig|6666666.356517.peg.911;Name=N-acetylmuramoyl-L-alanine amidase (EC 3.5.1.28);Ontology_term=KEGG_ENZYME:3.5.1.28
scaffold1	FIG	CDS	684256	685044	.	-	1	ID=fig|6666666.356517.peg.912;Name=D-alanyl-D-alanine carboxypeptidase (EC 3.4.16.4);Ontology_term=KEGG_ENZYME:3.4.16.4
scaffold1	FIG	CDS	685073	685633	.	-	2	ID=fig|6666666.356517.peg.913;Name=FIG00627948: hypothetical protein
scaffold1	FIG	CDS	685807	686763	.	+	1	ID=fig|6666666.356517.peg.914;Name=oxidoreductase%2C Gfo/Idh/MocA family
scaffold1	FIG	CDS	687068	688024	.	-	2	ID=fig|6666666.356517.peg.915;Name=FIG00630415: hypothetical protein
scaffold1	FIG	CDS	688129	688731	.	+	1	ID=fig|6666666.356517.peg.916;Name=FIG00630450: hypothetical protein
scaffold1	FIG	CDS	688817	690316	.	-	2	ID=fig|6666666.356517.peg.917;Name=Band 7 protein%2C SPFH domain
scaffold1	FIG	CDS	690332	690856	.	-	2	ID=fig|6666666.356517.peg.918;Name=FIG00628949: hypothetical protein
scaffold1	FIG	CDS	690977	691129	.	-	2	ID=fig|6666666.356517.peg.919;Name=FIG00629504: hypothetical protein
scaffold1	FIG	CDS	691155	692675	.	+	0	ID=fig|6666666.356517.peg.920;Name=FIG00632594: hypothetical protein
scaffold1	FIG	CDS	692653	693366	.	+	1	ID=fig|6666666.356517.peg.921;Name=Two-component response regulator%2C malate (EC 2.7.3.-);Ontology_term=KEGG_ENZYME:2.7.3.-
scaffold1	FIG	CDS	693565	694344	.	-	1	ID=fig|6666666.356517.peg.922;Name=Mobile element protein
scaffold1	FIG	CDS	694367	694780	.	-	2	ID=fig|6666666.356517.peg.923;Name=Mobile element protein
scaffold1	FIG	CDS	695026	695157	.	-	1	ID=fig|6666666.356517.peg.924;Name=FIG00632263: hypothetical protein
scaffold1	FIG	CDS	695202	696221	.	-	0	ID=fig|6666666.356517.peg.925;Name=D-lactate dehydrogenase (EC 1.1.1.28);Ontology_term=KEGG_ENZYME:1.1.1.28
scaffold1	FIG	CDS	696243	697298	.	-	0	ID=fig|6666666.356517.peg.926;Name=Malate permease
scaffold1	FIG	CDS	697650	697790	.	-	0	ID=fig|6666666.356517.peg.927;Name=N-acetylglucosamine-6-phosphate deacetylase (EC 3.5.1.25);Ontology_term=KEGG_ENZYME:3.5.1.25
scaffold1	FIG	CDS	697787	698164	.	-	2	ID=fig|6666666.356517.peg.928;Name=N-acetylglucosamine-6-phosphate deacetylase (EC 3.5.1.25);Ontology_term=KEGG_ENZYME:3.5.1.25
scaffold1	FIG	CDS	698221	698796	.	-	1	ID=fig|6666666.356517.peg.929;Name=N-acetylglucosamine-6-phosphate deacetylase (EC 3.5.1.25);Ontology_term=KEGG_ENZYME:3.5.1.25
scaffold1	FIG	CDS	698895	699707	.	-	0	ID=fig|6666666.356517.peg.930;Name=FIG00627775: hypothetical protein
scaffold1	FIG	CDS	699894	701114	.	-	0	ID=fig|6666666.356517.peg.931;Name=Aspartate aminotransferase (EC 2.6.1.1);Ontology_term=KEGG_ENZYME:2.6.1.1
scaffold1	FIG	CDS	701261	701428	.	-	2	ID=fig|6666666.356517.peg.932;Name=FIG00629915: hypothetical protein
scaffold1	FIG	CDS	701653	702030	.	-	1	ID=fig|6666666.356517.peg.933;Name=FIG00627805: hypothetical protein
scaffold1	FIG	CDS	702136	702828	.	-	1	ID=fig|6666666.356517.peg.934;Name=FIG00627924: hypothetical protein
scaffold1	FIG	CDS	703223	703846	.	+	2	ID=fig|6666666.356517.peg.935;Name=Aggregation promoting factor
scaffold1	FIG	CDS	703930	704652	.	-	1	ID=fig|6666666.356517.peg.936;Name=Putative deoxyribonuclease YcfH
scaffold1	FIG	CDS	704654	705010	.	-	2	ID=fig|6666666.356517.peg.937;Name=Hydroxymethylpyrimidine ABC transporter%2C ATPase component
scaffold1	FIG	CDS	705028	705378	.	-	1	ID=fig|6666666.356517.peg.938;Name=Hydroxymethylpyrimidine ABC transporter%2C ATPase component
scaffold1	FIG	CDS	705390	706043	.	-	0	ID=fig|6666666.356517.peg.939;Name=Hydroxymethylpyrimidine ABC transporter%2C substrate-binding component
scaffold1	FIG	CDS	706190	706381	.	-	2	ID=fig|6666666.356517.peg.940;Name=Hydroxymethylpyrimidine ABC transporter%2C substrate-binding component
scaffold1	FIG	CDS	706395	707138	.	-	0	ID=fig|6666666.356517.peg.941;Name=Hydroxymethylpyrimidine ABC transporter%2C transmembrane component
scaffold1	FIG	CDS	707379	708701	.	-	0	ID=fig|6666666.356517.peg.942;Name=similar to glutathione reductase
scaffold1	FIG	CDS	708688	709653	.	-	1	ID=fig|6666666.356517.peg.943;Name=L-proline glycine betaine ABC transport system permease protein ProV (TC 3.A.1.12.1)
scaffold1	FIG	CDS	709650	711188	.	-	0	ID=fig|6666666.356517.peg.944;Name=L-proline glycine betaine binding ABC transporter protein ProX (TC 3.A.1.12.1) / Osmotic adaptation
scaffold1	FIG	CDS	711605	711892	.	-	2	ID=fig|6666666.356517.peg.945;Name=FIG00629082: hypothetical protein
scaffold1	FIG	CDS	712025	712693	.	+	2	ID=fig|6666666.356517.peg.946;Name=FIG00629120: hypothetical protein
scaffold1	FIG	CDS	712984	713724	.	-	1	ID=fig|6666666.356517.peg.947;Name=conserved hypothetical protein
scaffold1	FIG	CDS	713854	714801	.	-	1	ID=fig|6666666.356517.peg.948;Name=Maltose operon transcriptional repressor MalR%2C LacI family
scaffold1	FIG	CDS	714937	715695	.	-	1	ID=fig|6666666.356517.peg.949;Name=Putative hydrolase of the alpha/beta superfamily
scaffold1	FIG	CDS	716223	716765	.	+	0	ID=fig|6666666.356517.peg.950;Name=FIG00627311: hypothetical protein
scaffold1	FIG	CDS	716913	717545	.	+	0	ID=fig|6666666.356517.peg.951;Name=FIG00629107: hypothetical protein
scaffold1	FIG	CDS	717683	717808	.	-	2	ID=fig|6666666.356517.peg.952;Name=hypothetical protein
scaffold1	FIG	CDS	717977	718858	.	-	2	ID=fig|6666666.356517.peg.953;Name=FIG00628342: hypothetical protein
scaffold1	FIG	CDS	719040	719966	.	-	0	ID=fig|6666666.356517.peg.954;Name=Manganese-dependent inorganic pyrophosphatase (EC 3.6.1.1);Ontology_term=KEGG_ENZYME:3.6.1.1
scaffold1	FIG	CDS	720051	720812	.	-	0	ID=fig|6666666.356517.peg.955;Name=Pyruvate formate-lyase activating enzyme (EC 1.97.1.4);Ontology_term=KEGG_ENZYME:1.97.1.4
scaffold1	FIG	CDS	721056	723287	.	-	0	ID=fig|6666666.356517.peg.956;Name=Pyruvate formate-lyase (EC 2.3.1.54);Ontology_term=KEGG_ENZYME:2.3.1.54
scaffold1	FIG	CDS	723564	725267	.	-	0	ID=fig|6666666.356517.peg.957;Name=Topoisomerase IV subunit A (EC 5.99.1.-);Ontology_term=KEGG_ENZYME:5.99.1.-
scaffold1	FIG	CDS	725273	725752	.	-	2	ID=fig|6666666.356517.peg.958;Name=Topoisomerase IV subunit A (EC 5.99.1.-);Ontology_term=KEGG_ENZYME:5.99.1.-
scaffold1	FIG	CDS	725740	726012	.	-	1	ID=fig|6666666.356517.peg.959;Name=Topoisomerase IV subunit A (EC 5.99.1.-);Ontology_term=KEGG_ENZYME:5.99.1.-
scaffold1	FIG	CDS	726024	728102	.	-	0	ID=fig|6666666.356517.peg.960;Name=Topoisomerase IV subunit B (EC 5.99.1.-);Ontology_term=KEGG_ENZYME:5.99.1.-
scaffold1	FIG	CDS	728235	728669	.	-	0	ID=fig|6666666.356517.peg.961;Name=Succinyl-CoA synthetase%2C alpha subunit-related enzymes
scaffold1	FIG	CDS	728796	728939	.	+	0	ID=fig|6666666.356517.peg.962;Name=Acyl-phosphate:glycerol-3-phosphate O-acyltransferase PlsY
scaffold1	FIG	CDS	728969	729433	.	+	2	ID=fig|6666666.356517.peg.963;Name=Acyl-phosphate:glycerol-3-phosphate O-acyltransferase PlsY
scaffold1	FIG	CDS	729578	729709	.	-	2	ID=fig|6666666.356517.peg.964;Name=LacX protein%2C plasmid
scaffold1	FIG	CDS	729670	730452	.	-	1	ID=fig|6666666.356517.peg.965;Name=LacX protein%2C plasmid
scaffold1	FIG	CDS	730534	731325	.	-	1	ID=fig|6666666.356517.peg.966;Name=GTP-sensing transcriptional pleiotropic repressor codY
scaffold1	FIG	CDS	731341	732345	.	-	1	ID=fig|6666666.356517.peg.967;Name=ATP-dependent hsl protease ATP-binding subunit HslU
scaffold1	FIG	CDS	732426	732740	.	-	0	ID=fig|6666666.356517.peg.968;Name=ATP-dependent hsl protease ATP-binding subunit HslU
scaffold1	FIG	CDS	732754	733302	.	-	1	ID=fig|6666666.356517.peg.969;Name=ATP-dependent protease HslV (EC 3.4.25.-);Ontology_term=KEGG_ENZYME:3.4.25.-
scaffold1	FIG	CDS	733338	733454	.	-	0	ID=fig|6666666.356517.peg.970;Name=Site-specific tyrosine recombinase
scaffold1	FIG	CDS	733430	734242	.	-	2	ID=fig|6666666.356517.peg.971;Name=Site-specific tyrosine recombinase
scaffold1	FIG	CDS	734440	735765	.	-	1	ID=fig|6666666.356517.peg.972;Name=tRNA:m(5)U-54 MTase gid
scaffold1	FIG	CDS	735785	737863	.	-	2	ID=fig|6666666.356517.peg.973;Name=DNA topoisomerase I (EC 5.99.1.2);Ontology_term=KEGG_ENZYME:5.99.1.2
scaffold1	FIG	CDS	737985	738845	.	-	0	ID=fig|6666666.356517.peg.974;Name=Rossmann fold nucleotide-binding protein Smf possibly involved in DNA uptake
scaffold1	FIG	CDS	738898	739665	.	-	1	ID=fig|6666666.356517.peg.975;Name=Ribonuclease HII (EC 3.1.26.4);Ontology_term=KEGG_ENZYME:3.1.26.4
scaffold1	FIG	CDS	739658	740539	.	-	2	ID=fig|6666666.356517.peg.976;Name=50S ribosomal subunit maturation GTPase RbgA (B. subtilis YlqF)
scaffold1	FIG	CDS	740646	740822	.	-	0	ID=fig|6666666.356517.peg.977;Name=hypothetical protein
scaffold1	FIG	CDS	740779	741177	.	+	1	ID=fig|6666666.356517.peg.978;Name=Glyoxalase family protein
scaffold1	FIG	CDS	741415	741957	.	+	1	ID=fig|6666666.356517.peg.979;Name=Substrate-specific component FolT of folate ECF transporter
scaffold1	FIG	CDS	742045	742596	.	-	1	ID=fig|6666666.356517.peg.980;Name=Signal peptidase I (EC 3.4.21.89);Ontology_term=KEGG_ENZYME:3.4.21.89
scaffold1	FIG	CDS	742603	742728	.	-	1	ID=fig|6666666.356517.peg.981;Name=hypothetical protein
scaffold1	FIG	CDS	742746	742973	.	-	0	ID=fig|6666666.356517.peg.982;Name=FIG00627548: hypothetical protein
scaffold1	FIG	CDS	742970	743488	.	-	2	ID=fig|6666666.356517.peg.983;Name=Peptide methionine sulfoxide reductase MsrA (EC 1.8.4.11);Ontology_term=KEGG_ENZYME:1.8.4.11
scaffold1	FIG	CDS	743508	744221	.	-	0	ID=fig|6666666.356517.peg.984;Name=YfaA
scaffold1	FIG	CDS	744224	745120	.	-	2	ID=fig|6666666.356517.peg.985;Name=FIG006988: Lipase/Acylhydrolase with GDSL-like motif
scaffold1	FIG	CDS	745277	746119	.	-	2	ID=fig|6666666.356517.peg.986;Name=Hypothetical protein DUF194%2C DegV family
scaffold1	FIG	CDS	746249	746902	.	+	2	ID=fig|6666666.356517.peg.987;Name=COG1272: Predicted membrane protein hemolysin III homolog
scaffold1	FIG	CDS	746966	747484	.	-	2	ID=fig|6666666.356517.peg.988;Name=Dihydrofolate reductase (EC 1.5.1.3);Ontology_term=KEGG_ENZYME:1.5.1.3
scaffold1	FIG	CDS	747504	748451	.	-	0	ID=fig|6666666.356517.peg.989;Name=Thymidylate synthase (EC 2.1.1.45);Ontology_term=KEGG_ENZYME:2.1.1.45
scaffold1	FIG	CDS	748463	750346	.	-	2	ID=fig|6666666.356517.peg.990;Name=COG0488: ATPase components of ABC transporters with duplicated ATPase domains
scaffold1	FIG	CDS	750505	752583	.	-	1	ID=fig|6666666.356517.peg.991;Name=Na+/H+ antiporter
scaffold1	FIG	CDS	752596	752871	.	-	1	ID=fig|6666666.356517.peg.992;Name=FIG00628428: hypothetical protein
scaffold1	FIG	CDS	753335	753790	.	-	2	ID=fig|6666666.356517.peg.993;Name=FIG00744866: hypothetical protein
scaffold1	FIG	CDS	753944	755152	.	-	2	ID=fig|6666666.356517.peg.994;Name=tRNA nucleotidyltransferase (EC 2.7.7.21) (EC 2.7.7.25);Ontology_term=KEGG_ENZYME:2.7.7.21,KEGG_ENZYME:2.7.7.25
scaffold1	FIG	CDS	755264	755596	.	-	2	ID=fig|6666666.356517.peg.995;Name=MazG nucleotide pyrophosphohydrolase
scaffold1	FIG	CDS	755744	756619	.	+	2	ID=fig|6666666.356517.peg.996;Name=Transporter
scaffold1	FIG	CDS	756697	757278	.	-	1	ID=fig|6666666.356517.peg.997;Name=BH1670 unknown conserved protein in B. subtilis
scaffold1	FIG	CDS	757284	758543	.	-	0	ID=fig|6666666.356517.peg.998;Name=TPR-repeat-containing protein%2C putative component of Menaquinone-cytochrome C reductase
scaffold1	FIG	CDS	758649	759590	.	-	0	ID=fig|6666666.356517.peg.999;Name=FIG00627320: hypothetical protein
scaffold1	FIG	CDS	759824	760099	.	-	2	ID=fig|6666666.356517.peg.1000;Name=DNA-binding protein HBsu
scaffold1	FIG	CDS	760342	760647	.	-	1	ID=fig|6666666.356517.peg.1001;Name=GTP-binding protein EngA
scaffold1	FIG	CDS	760692	761651	.	-	0	ID=fig|6666666.356517.peg.1002;Name=GTP-binding protein EngA
scaffold1	FIG	CDS	761833	763062	.	-	1	ID=fig|6666666.356517.peg.1003;Name=SSU ribosomal protein S1p
scaffold1	FIG	CDS	763197	763877	.	-	0	ID=fig|6666666.356517.peg.1004;Name=Cytidylate kinase (EC 2.7.4.25);Ontology_term=KEGG_ENZYME:2.7.4.25
scaffold1	FIG	CDS	763926	764561	.	-	0	ID=fig|6666666.356517.peg.1005;Name=FIG00627979: hypothetical protein
scaffold1	FIG	CDS	764627	766030	.	-	2	ID=fig|6666666.356517.peg.1006;Name=ATP-dependent DNA helicase RecQ
scaffold1	FIG	CDS	766017	767048	.	-	0	ID=fig|6666666.356517.peg.1007;Name=FIG00743178: hypothetical protein
scaffold1	FIG	CDS	767079	767300	.	+	0	ID=fig|6666666.356517.peg.1008;Name=Ferredoxin
scaffold1	FIG	CDS	767463	767909	.	-	0	ID=fig|6666666.356517.peg.1009;Name=carboxymethylenebutenolidase-related protein
scaffold1	FIG	CDS	767962	768201	.	-	1	ID=fig|6666666.356517.peg.1010;Name=carboxymethylenebutenolidase-related protein
scaffold1	FIG	CDS	768356	769696	.	-	2	ID=fig|6666666.356517.peg.1011;Name=Acetylornithine deacetylase/Succinyl-diaminopimelate desuccinylase and related deacylases
scaffold1	FIG	CDS	769929	771452	.	-	0	ID=fig|6666666.356517.peg.1012;Name=Arginine/ornithine antiporter ArcD
scaffold1	FIG	CDS	771601	771723	.	-	1	ID=fig|6666666.356517.peg.1013;Name=hypothetical protein
scaffold1	FIG	CDS	771830	772441	.	-	2	ID=fig|6666666.356517.peg.1014;Name=Substrate-specific component RibU of riboflavin ECF transporter
scaffold1	FIG	CDS	772771	773487	.	-	1	ID=fig|6666666.356517.peg.1015;Name=Ribosomal large subunit pseudouridine synthase B (EC 4.2.1.70);Ontology_term=KEGG_ENZYME:4.2.1.70
scaffold1	FIG	CDS	773488	774063	.	-	1	ID=fig|6666666.356517.peg.1016;Name=Segregation and condensation protein B
scaffold1	FIG	CDS	774047	774817	.	-	2	ID=fig|6666666.356517.peg.1017;Name=Segregation and condensation protein A
scaffold1	FIG	CDS	774814	775185	.	-	1	ID=fig|6666666.356517.peg.1018;Name=RibTD gene product
scaffold1	FIG	CDS	775204	776091	.	-	1	ID=fig|6666666.356517.peg.1019;Name=Tyrosine recombinase XerD
scaffold1	FIG	CDS	776187	776660	.	-	0	ID=fig|6666666.356517.peg.1020;Name=Ferric uptake regulation protein FUR
scaffold1	FIG	CDS	776765	777628	.	-	2	ID=fig|6666666.356517.peg.1021;Name=S1 RNA binding domain
scaffold1	FIG	CDS	777910	779118	.	-	1	ID=fig|6666666.356517.peg.1022;Name=1 TMS%2C ~690aa hypothetical protein: FIG00629252
scaffold1	FIG	CDS	779175	780017	.	-	0	ID=fig|6666666.356517.peg.1023;Name=1 TMS%2C ~690aa hypothetical protein: FIG00629252
scaffold1	FIG	CDS	780107	780223	.	-	2	ID=fig|6666666.356517.peg.1024;Name=hypothetical protein
scaffold1	FIG	CDS	780234	781343	.	-	0	ID=fig|6666666.356517.peg.1025;Name=RNA polymerase sigma factor RpoD
scaffold1	FIG	CDS	781367	783208	.	-	2	ID=fig|6666666.356517.peg.1026;Name=DNA primase (EC 2.7.7.-);Ontology_term=KEGG_ENZYME:2.7.7.-
scaffold1	FIG	CDS	783390	785720	.	-	0	ID=fig|6666666.356517.peg.1027;Name=FIG00627315: hypothetical protein
scaffold1	FIG	CDS	785894	786754	.	-	2	ID=fig|6666666.356517.peg.1028;Name=Arginine/ornithine antiporter ArcD
scaffold1	FIG	CDS	786812	787444	.	-	2	ID=fig|6666666.356517.peg.1029;Name=Pneumococcal vaccine antigen A homolog
scaffold1	FIG	CDS	787652	788131	.	+	2	ID=fig|6666666.356517.peg.1030;Name=Alpha/beta hydrolase fold
scaffold1	FIG	CDS	788143	788370	.	+	1	ID=fig|6666666.356517.peg.1031;Name=Alpha/beta hydrolase fold
scaffold1	FIG	CDS	788396	789898	.	+	2	ID=fig|6666666.356517.peg.1032;Name=L-O-lysylphosphatidylglycerol synthase (EC 2.3.2.3);Ontology_term=KEGG_ENZYME:2.3.2.3
scaffold1	FIG	CDS	789895	790986	.	+	1	ID=fig|6666666.356517.peg.1033;Name=L-O-lysylphosphatidylglycerol synthase (EC 2.3.2.3);Ontology_term=KEGG_ENZYME:2.3.2.3
scaffold1	FIG	CDS	791176	792363	.	-	1	ID=fig|6666666.356517.peg.1034;Name=Translation elongation factor Tu
scaffold1	FIG	CDS	792731	793087	.	+	2	ID=fig|6666666.356517.peg.1035;Name=FIG00628306: hypothetical protein
scaffold1	FIG	CDS	793381	794385	.	-	1	ID=fig|6666666.356517.peg.1036;Name=conserved hypothetical protein
scaffold1	FIG	CDS	794551	795402	.	+	1	ID=fig|6666666.356517.peg.1037;Name=oxidoreductase of aldo/keto reductase family%2C subgroup 1
scaffold1	FIG	CDS	795419	795664	.	+	2	ID=fig|6666666.356517.peg.1038;Name=FIG00628295: hypothetical protein
scaffold1	FIG	CDS	795850	796554	.	+	1	ID=fig|6666666.356517.peg.1039;Name=FIG00629449: hypothetical protein
scaffold1	FIG	CDS	797280	798053	.	-	0	ID=fig|6666666.356517.peg.1040;Name=Phosphatidylinositol-specific phospholipase C (EC 4.6.1.13);Ontology_term=KEGG_ENZYME:4.6.1.13
scaffold1	FIG	CDS	798210	800651	.	-	0	ID=fig|6666666.356517.peg.1041;Name=3-ketoacyl-CoA thiolase (EC 2.3.1.16) @ Acetyl-CoA acetyltransferase (EC 2.3.1.9);Ontology_term=KEGG_ENZYME:2.3.1.16,KEGG_ENZYME:2.3.1.9
scaffold1	FIG	CDS	800836	801990	.	+	1	ID=fig|6666666.356517.peg.1042;Name=Hydroxymethylglutaryl-CoA synthase (EC 2.3.3.10);Ontology_term=KEGG_ENZYME:2.3.3.10
scaffold1	FIG	CDS	803067	805733	.	-	0	ID=fig|6666666.356517.peg.1043;Name=cation-transporting ATPase
scaffold1	FIG	CDS	806075	807526	.	+	2	ID=fig|6666666.356517.peg.1044;Name=Cardiolipin synthetase (EC 2.7.8.-);Ontology_term=KEGG_ENZYME:2.7.8.-
scaffold1	FIG	CDS	807802	809019	.	+	1	ID=fig|6666666.356517.peg.1045;Name=Mobile element protein
scaffold1	FIG	CDS	809455	809739	.	-	1	ID=fig|6666666.356517.peg.1046;Name=Phosphomethylpyrimidine kinase (EC 2.7.4.7);Ontology_term=KEGG_ENZYME:2.7.4.7
scaffold1	FIG	CDS	809717	810139	.	-	2	ID=fig|6666666.356517.peg.1047;Name=Phosphomethylpyrimidine kinase (EC 2.7.4.7);Ontology_term=KEGG_ENZYME:2.7.4.7
scaffold1	FIG	CDS	810434	810646	.	+	2	ID=fig|6666666.356517.peg.1048;Name=FIG00629600: hypothetical protein
scaffold1	FIG	CDS	811131	811586	.	+	0	ID=fig|6666666.356517.peg.1049;Name=Transcriptional regulator SpxA1
scaffold1	FIG	CDS	812018	812563	.	-	2	ID=fig|6666666.356517.peg.1050;Name=Integrase/recombinase%2C core domain family
scaffold1	FIG	CDS	812656	812970	.	-	1	ID=fig|6666666.356517.peg.1051;Name=Integrase/recombinase%2C core domain family
scaffold1	FIG	CDS	813572	813754	.	+	2	ID=fig|6666666.356517.peg.1052;Name=Formate efflux transporter (TC 2.A.44 family)
scaffold1	FIG	CDS	813751	814092	.	+	1	ID=fig|6666666.356517.peg.1053;Name=Formate efflux transporter (TC 2.A.44 family)
scaffold1	FIG	CDS	814272	814649	.	-	0	ID=fig|6666666.356517.peg.1054;Name=hypothetical protein
scaffold1	FIG	CDS	815132	815326	.	+	2	ID=fig|6666666.356517.peg.1055;Name=FIG00628789: hypothetical protein
scaffold1	FIG	CDS	815389	815688	.	+	1	ID=fig|6666666.356517.peg.1056;Name=FIG00630131: hypothetical protein
scaffold1	FIG	CDS	815788	816195	.	-	1	ID=fig|6666666.356517.peg.1057;Name=acetyltransferase%2C GNAT family
scaffold1	FIG	CDS	816428	817138	.	-	2	ID=fig|6666666.356517.peg.1058;Name=L-ribulose-5-phosphate 4-epimerase (EC 5.1.3.4);Ontology_term=KEGG_ENZYME:5.1.3.4
scaffold1	FIG	CDS	817128	818669	.	-	0	ID=fig|6666666.356517.peg.1059;Name=L-xylulose 5-phosphate 3-epimerase (EC 5.1.3.-);Ontology_term=KEGG_ENZYME:5.1.3.-
scaffold1	FIG	CDS	818648	818947	.	-	2	ID=fig|6666666.356517.peg.1060;Name=Ascorbate-specific PTS system%2C EIIB component (EC 2.7.1.69);Ontology_term=KEGG_ENZYME:2.7.1.69
scaffold1	FIG	CDS	818989	820473	.	-	1	ID=fig|6666666.356517.peg.1061;Name=Ascorbate-specific PTS system%2C EIIC component
scaffold1	FIG	CDS	820493	820954	.	-	2	ID=fig|6666666.356517.peg.1062;Name=Ascorbate-specific PTS system%2C EIIA component (EC 2.7.1.-);Ontology_term=KEGG_ENZYME:2.7.1.-
scaffold1	FIG	CDS	820972	822039	.	-	1	ID=fig|6666666.356517.peg.1063;Name=Probable L-ascorbate-6-phosphate lactonase UlaG (EC 3.1.1.-) (L-ascorbate utilization protein G);Ontology_term=KEGG_ENZYME:3.1.1.-
scaffold1	FIG	CDS	822257	823027	.	+	2	ID=fig|6666666.356517.peg.1064;Name=Transcriptional repressor of the fructose operon%2C DeoR family
scaffold1	FIG	CDS	823135	823485	.	-	1	ID=fig|6666666.356517.peg.1065;Name=FIG00631959: hypothetical protein
scaffold1	FIG	CDS	823656	824426	.	+	0	ID=fig|6666666.356517.peg.1066;Name=phosphosugar-binding transcriptional regulator%2C putative
scaffold1	FIG	CDS	824596	826164	.	+	1	ID=fig|6666666.356517.peg.1067;Name=PTS system%2C maltose and glucose-specific IIC component (EC 2.7.1.69) / PTS system%2C maltose and glucose-specific IIB component (EC 2.7.1.69);Ontology_term=KEGG_ENZYME:2.7.1.69,KEGG_ENZYME:2.7.1.69
scaffold1	FIG	CDS	826185	827372	.	+	0	ID=fig|6666666.356517.peg.1068;Name=Cystathionine beta-lyase (EC 4.4.1.8) (CBL) (Beta-cystathionase) (Cysteine lyase) / Maltose regulon modulator;Ontology_term=KEGG_ENZYME:4.4.1.8
scaffold1	FIG	CDS	827462	828289	.	-	2	ID=fig|6666666.356517.peg.1069;Name=Transcriptional regulator%2C Cro/CI family
scaffold1	FIG	CDS	828421	828930	.	-	1	ID=fig|6666666.356517.peg.1070;Name=FIG00630427: hypothetical protein
scaffold1	FIG	CDS	829026	829424	.	-	0	ID=fig|6666666.356517.peg.1071;Name=Cytidine deaminase (EC 3.5.4.5);Ontology_term=KEGG_ENZYME:3.5.4.5
scaffold1	FIG	CDS	829638	829868	.	-	0	ID=fig|6666666.356517.peg.1072;Name=hypothetical protein
scaffold1	FIG	CDS	829898	830029	.	-	2	ID=fig|6666666.356517.peg.1073;Name=PTS system%2C cellobiose-specific IIC component (EC 2.7.1.69);Ontology_term=KEGG_ENZYME:2.7.1.69
scaffold1	FIG	CDS	830037	830783	.	-	0	ID=fig|6666666.356517.peg.1074;Name=PTS system%2C cellobiose-specific IIC component (EC 2.7.1.69);Ontology_term=KEGG_ENZYME:2.7.1.69
scaffold1	FIG	CDS	838593	839483	.	-	0	ID=fig|6666666.356517.peg.1075;Name=Two-component system histidine kinase
scaffold1	FIG	CDS	839510	840004	.	-	2	ID=fig|6666666.356517.peg.1076;Name=Sensor protein basS/pmrB (EC 2.7.3.-);Ontology_term=KEGG_ENZYME:2.7.3.-
scaffold1	FIG	CDS	840094	840780	.	-	1	ID=fig|6666666.356517.peg.1077;Name=DNA-binding heavy metal response regulator
scaffold1	FIG	CDS	841024	841815	.	-	1	ID=fig|6666666.356517.peg.1078;Name=6-phosphogluconate dehydrogenase%2C decarboxylating (EC 1.1.1.44);Ontology_term=KEGG_ENZYME:1.1.1.44
scaffold1	FIG	CDS	841806	842393	.	-	0	ID=fig|6666666.356517.peg.1079;Name=6-phosphogluconate dehydrogenase%2C decarboxylating (EC 1.1.1.44);Ontology_term=KEGG_ENZYME:1.1.1.44
scaffold1	FIG	CDS	842563	842742	.	-	1	ID=fig|6666666.356517.peg.1080;Name=LSU ribosomal protein L32p
scaffold1	FIG	CDS	842800	843369	.	-	1	ID=fig|6666666.356517.peg.1081;Name=COG1399 protein in cluster with ribosomal protein L32p%2C Firmicutes subfamily
scaffold1	FIG	CDS	843554	844456	.	+	2	ID=fig|6666666.356517.peg.1082;Name=Malolactic regulator
scaffold1	FIG	CDS	844491	846275	.	-	0	ID=fig|6666666.356517.peg.1083;Name=Pyruvate kinase (EC 2.7.1.40);Ontology_term=KEGG_ENZYME:2.7.1.40
scaffold1	FIG	CDS	846411	847019	.	-	0	ID=fig|6666666.356517.peg.1084;Name=6-phosphofructokinase (EC 2.7.1.11);Ontology_term=KEGG_ENZYME:2.7.1.11
scaffold1	FIG	CDS	847019	847309	.	-	2	ID=fig|6666666.356517.peg.1085;Name=6-phosphofructokinase (EC 2.7.1.11);Ontology_term=KEGG_ENZYME:2.7.1.11
scaffold1	FIG	CDS	847477	848778	.	-	1	ID=fig|6666666.356517.peg.1086;Name=DNA polymerase III alpha subunit (EC 2.7.7.7);Ontology_term=KEGG_ENZYME:2.7.7.7
scaffold1	FIG	CDS	848775	848951	.	-	0	ID=fig|6666666.356517.peg.1087;Name=DNA polymerase III alpha subunit (EC 2.7.7.7);Ontology_term=KEGG_ENZYME:2.7.7.7
scaffold1	FIG	CDS	849008	850786	.	-	2	ID=fig|6666666.356517.peg.1088;Name=DNA polymerase III alpha subunit (EC 2.7.7.7);Ontology_term=KEGG_ENZYME:2.7.7.7
scaffold1	FIG	CDS	851016	851201	.	+	0	ID=fig|6666666.356517.peg.1089;Name=FIG00627251: hypothetical protein
scaffold1	FIG	CDS	851262	852458	.	-	0	ID=fig|6666666.356517.peg.1090;Name=Multidrug resistance efflux pump PmrA
scaffold1	FIG	CDS	852628	854064	.	-	1	ID=fig|6666666.356517.peg.1091;Name=Xanthine/uracil/thiamine/ascorbate permease family protein
scaffold1	FIG	CDS	854357	854683	.	+	2	ID=fig|6666666.356517.peg.1092;Name=hydrolase%2C haloacid dehalogenase-like family
scaffold1	FIG	CDS	854658	855170	.	+	0	ID=fig|6666666.356517.peg.1093;Name=Cof protein:HAD-superfamily hydrolase%2C subfamily IIB
scaffold1	FIG	CDS	855361	855804	.	-	1	ID=fig|6666666.356517.peg.1094;Name=Mobile element protein
scaffold1	FIG	CDS	855987	856133	.	-	0	ID=fig|6666666.356517.peg.1095;Name=Mobile element protein
scaffold1	FIG	CDS	856179	856571	.	-	0	ID=fig|6666666.356517.peg.1096;Name=Mobile element protein
scaffold1	FIG	CDS	857080	859233	.	-	1	ID=fig|6666666.356517.peg.1097;Name=Cell division protein FtsI [Peptidoglycan synthetase] (EC 2.4.1.129);Ontology_term=KEGG_ENZYME:2.4.1.129
scaffold1	FIG	CDS	859266	859382	.	-	0	ID=fig|6666666.356517.peg.1098;Name=hypothetical protein
scaffold1	FIG	CDS	859539	860387	.	-	0	ID=fig|6666666.356517.peg.1099;Name=Transcriptional regulator%2C RpiR family
scaffold1	FIG	CDS	860611	862554	.	-	1	ID=fig|6666666.356517.peg.1100;Name=Threonyl-tRNA synthetase (EC 6.1.1.3);Ontology_term=KEGG_ENZYME:6.1.1.3
scaffold1	FIG	CDS	862890	863069	.	-	0	ID=fig|6666666.356517.peg.1101;Name=4-oxalocrotonate tautomerase (EC 5.3.2.-)%3B Xylose transport system permease protein xylH;Ontology_term=KEGG_ENZYME:5.3.2.-
scaffold1	FIG	CDS	863116	864939	.	-	1	ID=fig|6666666.356517.peg.1102;Name=cadmium-translocating P-type ATPase
scaffold1	FIG	CDS	865217	866968	.	+	2	ID=fig|6666666.356517.peg.1103;Name=FIG00629315: hypothetical protein
scaffold1	FIG	CDS	866938	867225	.	+	1	ID=fig|6666666.356517.peg.1104;Name=FIG00629315: hypothetical protein
scaffold1	FIG	CDS	867264	867494	.	+	0	ID=fig|6666666.356517.peg.1105;Name=DNA helicase
scaffold1	FIG	CDS	867577	868224	.	-	1	ID=fig|6666666.356517.peg.1106;Name=FIG00628297: hypothetical protein
scaffold1	FIG	CDS	868475	868666	.	-	2	ID=fig|6666666.356517.peg.1107;Name=FIG007491: hypothetical protein YeeN
scaffold1	FIG	CDS	868666	869118	.	-	1	ID=fig|6666666.356517.peg.1108;Name=FIG007491: hypothetical protein YeeN
scaffold1	FIG	CDS	869247	869738	.	-	0	ID=fig|6666666.356517.peg.1109;Name=FIG007079: UPF0348 protein family
scaffold1	FIG	CDS	869795	870397	.	-	2	ID=fig|6666666.356517.peg.1110;Name=FIG007079: UPF0348 protein family
scaffold1	FIG	CDS	870614	871354	.	-	2	ID=fig|6666666.356517.peg.1111;Name=FIG145533: Methyltransferase (EC 2.1.1.-);Ontology_term=KEGG_ENZYME:2.1.1.-
scaffold1	FIG	CDS	871358	871618	.	-	2	ID=fig|6666666.356517.peg.1112;Name=Ribosomal silencing factor RsfA (former Iojap)
scaffold1	FIG	CDS	871738	872325	.	-	1	ID=fig|6666666.356517.peg.1113;Name=Hydrolase (HAD superfamily)%2C YqeK
scaffold1	FIG	CDS	872315	872965	.	-	2	ID=fig|6666666.356517.peg.1114;Name=Nicotinate-nucleotide adenylyltransferase (EC 2.7.7.18);Ontology_term=KEGG_ENZYME:2.7.7.18
scaffold1	FIG	CDS	872975	873286	.	-	2	ID=fig|6666666.356517.peg.1115;Name=FIG004454: RNA binding protein
scaffold1	FIG	CDS	873302	874411	.	-	2	ID=fig|6666666.356517.peg.1116;Name=GTP-binding protein YqeH%2C required for biogenesis of 30S ribosome subunit
scaffold1	FIG	CDS	874408	874935	.	-	1	ID=fig|6666666.356517.peg.1117;Name=FIG001553: Hydrolase%2C HAD subfamily IIIA
scaffold1	FIG	CDS	875163	875948	.	-	0	ID=fig|6666666.356517.peg.1118;Name=Acetyl-coenzyme A carboxyl transferase alpha chain (EC 6.4.1.2);Ontology_term=KEGG_ENZYME:6.4.1.2
scaffold1	FIG	CDS	875941	876810	.	-	1	ID=fig|6666666.356517.peg.1119;Name=Acetyl-coenzyme A carboxyl transferase beta chain (EC 6.4.1.2);Ontology_term=KEGG_ENZYME:6.4.1.2
scaffold1	FIG	CDS	876811	878190	.	-	1	ID=fig|6666666.356517.peg.1120;Name=Biotin carboxylase of acetyl-CoA carboxylase (EC 6.3.4.14);Ontology_term=KEGG_ENZYME:6.3.4.14
scaffold1	FIG	CDS	878198	878617	.	-	2	ID=fig|6666666.356517.peg.1121;Name=3-hydroxyacyl-[acyl-carrier-protein] dehydratase%2C FabZ form (EC 4.2.1.59);Ontology_term=KEGG_ENZYME:4.2.1.59
scaffold1	FIG	CDS	878642	879118	.	-	2	ID=fig|6666666.356517.peg.1122;Name=Biotin carboxyl carrier protein of acetyl-CoA carboxylase
scaffold1	FIG	CDS	879121	880356	.	-	1	ID=fig|6666666.356517.peg.1123;Name=3-oxoacyl-[acyl-carrier-protein] synthase%2C KASII (EC 2.3.1.179);Ontology_term=KEGG_ENZYME:2.3.1.179
scaffold1	FIG	CDS	880375	881112	.	-	1	ID=fig|6666666.356517.peg.1124;Name=3-oxoacyl-[acyl-carrier protein] reductase (EC 1.1.1.100);Ontology_term=KEGG_ENZYME:1.1.1.100
scaffold1	FIG	CDS	881124	882041	.	-	0	ID=fig|6666666.356517.peg.1125;Name=Malonyl CoA-acyl carrier protein transacylase (EC 2.3.1.39);Ontology_term=KEGG_ENZYME:2.3.1.39
scaffold1	FIG	CDS	882148	882372	.	-	1	ID=fig|6666666.356517.peg.1126;Name=Acyl carrier protein
scaffold1	FIG	CDS	882425	883387	.	-	2	ID=fig|6666666.356517.peg.1127;Name=3-oxoacyl-[acyl-carrier-protein] synthase%2C KASIII (EC 2.3.1.180);Ontology_term=KEGG_ENZYME:2.3.1.180
scaffold1	FIG	CDS	883397	883837	.	-	2	ID=fig|6666666.356517.peg.1128;Name=Transcriptional regulator of fatty acid biosynthesis FabT
scaffold1	FIG	CDS	884143	884544	.	+	1	ID=fig|6666666.356517.peg.1129;Name=Excinuclease ABC subunit C
scaffold1	FIG	CDS	884544	885107	.	+	0	ID=fig|6666666.356517.peg.1130;Name=hypothetical protein
scaffold1	FIG	CDS	885164	885394	.	-	2	ID=fig|6666666.356517.peg.1131;Name=FIG00627523: hypothetical protein
scaffold1	FIG	CDS	885480	886367	.	-	0	ID=fig|6666666.356517.peg.1132;Name=2-hydroxy-3-oxopropionate reductase (EC 1.1.1.60);Ontology_term=KEGG_ENZYME:1.1.1.60
scaffold1	FIG	CDS	886456	887679	.	-	1	ID=fig|6666666.356517.peg.1133;Name=Glycosyltransferase LafA%2C responsible for the formation of Glc-DAG
scaffold1	FIG	CDS	887696	887899	.	-	2	ID=fig|6666666.356517.peg.1134;Name=Glycosyltransferase LafB%2C responsible for the formation of Gal-Glc-DAG
scaffold1	FIG	CDS	887866	888741	.	-	1	ID=fig|6666666.356517.peg.1135;Name=Glycosyltransferase LafB%2C responsible for the formation of Gal-Glc-DAG
scaffold1	FIG	CDS	888905	890632	.	-	2	ID=fig|6666666.356517.peg.1136;Name=Phosphoenolpyruvate-protein phosphotransferase of PTS system (EC 2.7.3.9);Ontology_term=KEGG_ENZYME:2.7.3.9
scaffold1	FIG	CDS	890632	890898	.	-	1	ID=fig|6666666.356517.peg.1137;Name=Phosphocarrier protein of PTS system
scaffold1	FIG	CDS	891514	893610	.	+	1	ID=fig|6666666.356517.peg.1138;Name=ATP-dependent Clp protease%2C ATP-binding subunit ClpE
scaffold1	FIG	CDS	893758	894078	.	+	1	ID=fig|6666666.356517.peg.1139;Name=FIG00627308: hypothetical protein
scaffold1	FIG	CDS	894283	894507	.	-	1	ID=fig|6666666.356517.peg.1140;Name=FIG00627293: hypothetical protein
scaffold1	FIG	CDS	894702	896282	.	-	0	ID=fig|6666666.356517.peg.1141;Name=Peptide chain release factor 3
scaffold1	FIG	CDS	896683	898059	.	-	1	ID=fig|6666666.356517.peg.1142;Name=Magnesium and cobalt efflux protein CorC
scaffold1	FIG	CDS	898187	899305	.	-	2	ID=fig|6666666.356517.peg.1143;Name=UPF0118 membrane protein YrrI
scaffold1	FIG	CDS	899447	899881	.	+	2	ID=fig|6666666.356517.peg.1144;Name=acetyltransferase%2C GNAT family
scaffold1	FIG	CDS	899959	900492	.	-	1	ID=fig|6666666.356517.peg.1145;Name=Cysteinyl-tRNA synthetase related protein
scaffold1	FIG	CDS	900586	901764	.	-	1	ID=fig|6666666.356517.peg.1146;Name=A/G-specific adenine glycosylase (EC 3.2.2.-);Ontology_term=KEGG_ENZYME:3.2.2.-
scaffold1	FIG	CDS	901757	902554	.	-	2	ID=fig|6666666.356517.peg.1147;Name=regulatory protein RecX
scaffold1	FIG	CDS	902662	903792	.	+	1	ID=fig|6666666.356517.peg.1148;Name=RNA methyltransferase%2C TrmA family
scaffold1	FIG	CDS	904217	904795	.	-	2	ID=fig|6666666.356517.peg.1149;Name=Chitin binding protein
scaffold1	FIG	CDS	905117	905587	.	+	2	ID=fig|6666666.356517.peg.1150;Name=tspO protein%2C putative
scaffold1	FIG	CDS	905695	906921	.	-	1	ID=fig|6666666.356517.peg.1151;Name=Cell envelope-associated transcriptional attenuator LytR-CpsA-Psr%2C subfamily F2 (as in PMID19099556)
scaffold1	FIG	CDS	907675	907875	.	-	1	ID=fig|6666666.356517.peg.1152;Name=Cold shock protein CspD
scaffold1	FIG	CDS	908009	908617	.	-	2	ID=fig|6666666.356517.peg.1153;Name=Manganese superoxide dismutase (EC 1.15.1.1);Ontology_term=KEGG_ENZYME:1.15.1.1
scaffold1	FIG	CDS	908702	909172	.	-	2	ID=fig|6666666.356517.peg.1154;Name=Teichoic acid glycosylation protein
scaffold1	FIG	CDS	909220	909624	.	-	1	ID=fig|6666666.356517.peg.1155;Name=Cobalt-zinc-cadmium resistance protein CzcD
scaffold1	FIG	CDS	909826	910008	.	-	1	ID=fig|6666666.356517.peg.1156;Name=Cobalt-zinc-cadmium resistance protein CzcD
scaffold1	FIG	CDS	909963	910118	.	-	0	ID=fig|6666666.356517.peg.1157;Name=hypothetical protein
scaffold1	FIG	CDS	910272	910598	.	+	0	ID=fig|6666666.356517.peg.1158;Name=conserved hypothetical protein
scaffold1	FIG	CDS	910622	911074	.	+	2	ID=fig|6666666.356517.peg.1159;Name=conserved hypothetical protein
scaffold1	FIG	CDS	911293	911460	.	+	1	ID=fig|6666666.356517.peg.1160;Name=D-3-phosphoglycerate dehydrogenase (EC 1.1.1.95);Ontology_term=KEGG_ENZYME:1.1.1.95
scaffold1	FIG	CDS	911424	912245	.	+	0	ID=fig|6666666.356517.peg.1161;Name=D-3-phosphoglycerate dehydrogenase (EC 1.1.1.95);Ontology_term=KEGG_ENZYME:1.1.1.95
scaffold1	FIG	CDS	912298	912591	.	-	1	ID=fig|6666666.356517.peg.1162;Name=FIG00742896: hypothetical protein
scaffold1	FIG	CDS	912608	913273	.	-	2	ID=fig|6666666.356517.peg.1163;Name=Trk system potassium uptake protein TrkA
scaffold1	FIG	CDS	913413	914045	.	-	0	ID=fig|6666666.356517.peg.1164;Name=Two component transcriptional regulator VraR
scaffold1	FIG	CDS	914052	915116	.	-	0	ID=fig|6666666.356517.peg.1165;Name=Sensor histidine kinase LiaS
scaffold1	FIG	CDS	915116	915847	.	-	2	ID=fig|6666666.356517.peg.1166;Name=Transporter LiaF
scaffold1	FIG	CDS	916016	916495	.	-	2	ID=fig|6666666.356517.peg.1167;Name=Transcription elongation factor GreA
scaffold1	FIG	CDS	916631	917806	.	-	2	ID=fig|6666666.356517.peg.1168;Name=FIG004453: protein YceG like
scaffold1	FIG	CDS	917971	919131	.	+	1	ID=fig|6666666.356517.peg.1169;Name=Beta-lactamase
scaffold1	FIG	CDS	919170	920117	.	-	0	ID=fig|6666666.356517.peg.1170;Name=UDP-glucose 4-epimerase (EC 5.1.3.2);Ontology_term=KEGG_ENZYME:5.1.3.2
scaffold1	FIG	CDS	920536	921423	.	-	1	ID=fig|6666666.356517.peg.1171;Name=conserved domain protein
scaffold1	FIG	CDS	921617	922576	.	+	2	ID=fig|6666666.356517.peg.1172;Name=Integrase/recombinase%2C core domain family
scaffold1	FIG	CDS	922905	923303	.	-	0	ID=fig|6666666.356517.peg.1173;Name=Glycerol-3-phosphate cytidylyltransferase (EC 2.7.7.39);Ontology_term=KEGG_ENZYME:2.7.7.39
scaffold1	FIG	CDS	923318	924160	.	-	2	ID=fig|6666666.356517.peg.1174;Name=Lipopolysaccharide cholinephosphotransferase LicD1 (EC 2.7.8.-);Ontology_term=KEGG_ENZYME:2.7.8.-
scaffold1	FIG	CDS	924153	925568	.	-	0	ID=fig|6666666.356517.peg.1175;Name=FIG00627541: hypothetical protein
scaffold1	FIG	CDS	925568	926698	.	-	2	ID=fig|6666666.356517.peg.1176;Name=Glycosyltransferase
scaffold1	FIG	CDS	926698	928230	.	-	1	ID=fig|6666666.356517.peg.1177;Name=Membrane protein involved in the export of O-antigen%2C teichoic acid lipoteichoic acids
scaffold1	FIG	CDS	928268	929233	.	-	2	ID=fig|6666666.356517.peg.1178;Name=Glycosyl transferase%2C group 2 family protein
scaffold1	FIG	CDS	929226	930290	.	-	0	ID=fig|6666666.356517.peg.1179;Name=dTDP-glucose 4%2C6-dehydratase (EC 4.2.1.46);Ontology_term=KEGG_ENZYME:4.2.1.46
scaffold1	FIG	CDS	930301	931002	.	-	1	ID=fig|6666666.356517.peg.1180;Name=2-C-methyl-D-erythritol 4-phosphate cytidylyltransferase (EC 2.7.7.60);Ontology_term=KEGG_ENZYME:2.7.7.60
scaffold1	FIG	CDS	930999	931121	.	-	0	ID=fig|6666666.356517.peg.1181;Name=Lipopolysaccharide cholinephosphotransferase LicD3 (EC 2.7.8.-);Ontology_term=KEGG_ENZYME:2.7.8.-
scaffold1	FIG	CDS	931142	931870	.	-	2	ID=fig|6666666.356517.peg.1182;Name=Lipopolysaccharide cholinephosphotransferase LicD3 (EC 2.7.8.-);Ontology_term=KEGG_ENZYME:2.7.8.-
scaffold1	FIG	CDS	932050	932190	.	-	1	ID=fig|6666666.356517.peg.1183;Name=Glycosyl transferase%2C family 2
scaffold1	FIG	CDS	932187	933089	.	-	0	ID=fig|6666666.356517.peg.1184;Name=Glycosyl transferase%2C family 2
scaffold1	FIG	CDS	933109	933513	.	-	1	ID=fig|6666666.356517.peg.1185;Name=Undecaprenyl-phosphate galactosephosphotransferase (EC 2.7.8.6);Ontology_term=KEGG_ENZYME:2.7.8.6
scaffold1	FIG	CDS	933510	934499	.	-	0	ID=fig|6666666.356517.peg.1186;Name=Undecaprenyl-phosphate galactosephosphotransferase (EC 2.7.8.6);Ontology_term=KEGG_ENZYME:2.7.8.6
scaffold1	FIG	CDS	934724	936862	.	-	2	ID=fig|6666666.356517.peg.1187;Name=Glycosyl transferase%2C group 2 family protein
scaffold1	FIG	CDS	936901	937479	.	-	1	ID=fig|6666666.356517.peg.1188;Name=Dolichol-phosphate mannosyltransferase (EC 2.4.1.83) in lipid-linked oligosaccharide synthesis cluster;Ontology_term=KEGG_ENZYME:2.4.1.83
scaffold1	FIG	CDS	937476	938486	.	-	0	ID=fig|6666666.356517.peg.1189;Name=Dolichol-phosphate mannosyltransferase (EC 2.4.1.83) in lipid-linked oligosaccharide synthesis cluster;Ontology_term=KEGG_ENZYME:2.4.1.83
scaffold1	FIG	CDS	938476	939696	.	-	1	ID=fig|6666666.356517.peg.1190;Name=Teichoic acid export ATP-binding protein TagH (EC 3.6.3.40);Ontology_term=KEGG_ENZYME:3.6.3.40
scaffold1	FIG	CDS	939708	940514	.	-	0	ID=fig|6666666.356517.peg.1191;Name=Teichoic acid translocation permease protein TagG
scaffold1	FIG	CDS	940723	942003	.	-	1	ID=fig|6666666.356517.peg.1192;Name=FIG00627962: hypothetical protein
scaffold1	FIG	CDS	942047	944080	.	-	2	ID=fig|6666666.356517.peg.1193;Name=FIG00627403: hypothetical protein
scaffold1	FIG	CDS	944115	944966	.	-	0	ID=fig|6666666.356517.peg.1194;Name=dTDP-4-dehydrorhamnose reductase (EC 1.1.1.133);Ontology_term=KEGG_ENZYME:1.1.1.133
scaffold1	FIG	CDS	945064	945312	.	-	1	ID=fig|6666666.356517.peg.1195;Name=dTDP-glucose 4%2C6-dehydratase (EC 4.2.1.46);Ontology_term=KEGG_ENZYME:4.2.1.46
scaffold1	FIG	CDS	945312	946091	.	-	0	ID=fig|6666666.356517.peg.1196;Name=dTDP-glucose 4%2C6-dehydratase (EC 4.2.1.46);Ontology_term=KEGG_ENZYME:4.2.1.46
scaffold1	FIG	CDS	946113	946685	.	-	0	ID=fig|6666666.356517.peg.1197;Name=dTDP-4-dehydrorhamnose 3%2C5-epimerase (EC 5.1.3.13);Ontology_term=KEGG_ENZYME:5.1.3.13
scaffold1	FIG	CDS	946699	947565	.	-	1	ID=fig|6666666.356517.peg.1198;Name=Glucose-1-phosphate thymidylyltransferase (EC 2.7.7.24);Ontology_term=KEGG_ENZYME:2.7.7.24
scaffold1	FIG	CDS	947665	948318	.	-	1	ID=fig|6666666.356517.peg.1199;Name=Alpha-L-Rha alpha-1%2C3-L-rhamnosyltransferase (EC 2.4.1.-);Ontology_term=KEGG_ENZYME:2.4.1.-
scaffold1	FIG	CDS	948377	949204	.	-	2	ID=fig|6666666.356517.peg.1200;Name=Dolichol-phosphate mannosyltransferase (EC 2.4.1.83) in lipid-linked oligosaccharide synthesis cluster;Ontology_term=KEGG_ENZYME:2.4.1.83
scaffold1	FIG	CDS	949204	950004	.	-	1	ID=fig|6666666.356517.peg.1201;Name=Glycosyl transferase%2C family 2
scaffold1	FIG	CDS	949997	950995	.	-	2	ID=fig|6666666.356517.peg.1202;Name=Undecaprenyl-phosphate N-acetylglucosaminyl 1-phosphate transferase (EC 2.7.8.-);Ontology_term=KEGG_ENZYME:2.7.8.-
scaffold1	FIG	CDS	951212	952135	.	-	2	ID=fig|6666666.356517.peg.1203;Name=Ribonuclease BN (EC 3.1.-.-);Ontology_term=KEGG_ENZYME:3.1.-.-
scaffold1	FIG	CDS	952167	952931	.	-	0	ID=fig|6666666.356517.peg.1204;Name=Methionine aminopeptidase (EC 3.4.11.18);Ontology_term=KEGG_ENZYME:3.4.11.18
scaffold1	FIG	CDS	953089	953529	.	+	1	ID=fig|6666666.356517.peg.1205;Name=Flavodoxin
scaffold1	FIG	CDS	953705	954274	.	-	2	ID=fig|6666666.356517.peg.1206;Name=regulatory protein%2C TetR
scaffold1	FIG	CDS	954530	955762	.	+	2	ID=fig|6666666.356517.peg.1207;Name=Aminopeptidase S (Leu%2C Val%2C Phe%2C Tyr preference) (EC 3.4.11.24);Ontology_term=KEGG_ENZYME:3.4.11.24
scaffold1	FIG	CDS	955926	956057	.	-	0	ID=fig|6666666.356517.peg.1208;Name=FIG00631319: hypothetical protein
scaffold1	FIG	CDS	956311	956541	.	+	1	ID=fig|6666666.356517.peg.1209;Name=hypothetical protein
scaffold1	FIG	CDS	957311	957475	.	+	2	ID=fig|6666666.356517.peg.1210;Name=FIG00627422: hypothetical protein
scaffold1	FIG	CDS	957547	958728	.	-	1	ID=fig|6666666.356517.peg.1211;Name=conserved hypothetical protein
scaffold1	FIG	CDS	958852	959265	.	-	1	ID=fig|6666666.356517.peg.1212;Name=DNA-directed RNA polymerase specialized sigma subunit%2C sigma24-like
scaffold1	FIG	CDS	959265	959447	.	-	0	ID=fig|6666666.356517.peg.1213;Name=FIG00629913: hypothetical protein
scaffold1	FIG	CDS	959479	959700	.	-	1	ID=fig|6666666.356517.peg.1214;Name=FIG00628773: hypothetical protein
scaffold1	FIG	CDS	959768	961228	.	-	2	ID=fig|6666666.356517.peg.1215;Name=PTS system%2C cellobiose-specific IIC component (EC 2.7.1.69);Ontology_term=KEGG_ENZYME:2.7.1.69
scaffold1	FIG	CDS	961336	961656	.	-	1	ID=fig|6666666.356517.peg.1216;Name=PTS system%2C cellobiose-specific IIA component (EC 2.7.1.69);Ontology_term=KEGG_ENZYME:2.7.1.69
scaffold1	FIG	CDS	961685	962002	.	-	2	ID=fig|6666666.356517.peg.1217;Name=PTS system%2C cellobiose-specific IIB component (EC 2.7.1.69);Ontology_term=KEGG_ENZYME:2.7.1.69
scaffold1	FIG	CDS	962152	964854	.	-	1	ID=fig|6666666.356517.peg.1218;Name=NtrC family Transcriptional regulator%2C ATPase domain
scaffold1	FIG	CDS	964917	966194	.	-	0	ID=fig|6666666.356517.peg.1219;Name=ATP-dependent RNA helicase YfmL
scaffold1	FIG	CDS	966194	967207	.	-	2	ID=fig|6666666.356517.peg.1220;Name=oxidoreductase%2C Gfo/Idh/MocA family
scaffold1	FIG	CDS	967223	967951	.	-	2	ID=fig|6666666.356517.peg.1221;Name=Sugar/maltose fermentation stimulation protein homolog
scaffold1	FIG	CDS	967975	968103	.	+	1	ID=fig|6666666.356517.peg.1222;Name=hypothetical protein
scaffold1	FIG	CDS	968116	968457	.	+	1	ID=fig|6666666.356517.peg.1223;Name=conserved hypothetical protein
scaffold1	FIG	CDS	968631	969278	.	+	0	ID=fig|6666666.356517.peg.1224;Name=Mn-dependent transcriptional regulator MntR
scaffold1	FIG	CDS	969293	970819	.	+	2	ID=fig|6666666.356517.peg.1225;Name=Glucose-6-phosphate 1-dehydrogenase (EC 1.1.1.49);Ontology_term=KEGG_ENZYME:1.1.1.49
scaffold1	FIG	CDS	970868	972838	.	-	2	ID=fig|6666666.356517.peg.1226;Name=Isoleucyl-tRNA synthetase (EC 6.1.1.5);Ontology_term=KEGG_ENZYME:6.1.1.5
scaffold1	FIG	CDS	972817	973665	.	-	1	ID=fig|6666666.356517.peg.1227;Name=Isoleucyl-tRNA synthetase (EC 6.1.1.5);Ontology_term=KEGG_ENZYME:6.1.1.5
scaffold1	FIG	CDS	973926	974633	.	-	0	ID=fig|6666666.356517.peg.1228;Name=Cell division initiation protein DivIVA
scaffold1	FIG	CDS	974654	975100	.	-	2	ID=fig|6666666.356517.peg.1229;Name=FIG001583: hypothetical protein%2C contains S4-like RNA binding domain
scaffold1	FIG	CDS	975100	975435	.	-	1	ID=fig|6666666.356517.peg.1230;Name=FIG001583: hypothetical protein%2C contains S4-like RNA binding domain
scaffold1	FIG	CDS	975484	975705	.	-	1	ID=fig|6666666.356517.peg.1231;Name=Cell division protein YlmG/Ycf19 (putative)%2C YggT family
scaffold1	FIG	CDS	975786	976385	.	-	0	ID=fig|6666666.356517.peg.1232;Name=FIG001960: FtsZ-interacting protein related to cell division
scaffold1	FIG	CDS	976399	977076	.	-	1	ID=fig|6666666.356517.peg.1233;Name=Hypothetical protein YggS%2C proline synthase co-transcribed bacterial homolog PROSC
scaffold1	FIG	CDS	977093	978040	.	-	2	ID=fig|6666666.356517.peg.1234;Name=Cell division protein FtsZ (EC 3.4.24.-);Ontology_term=KEGG_ENZYME:3.4.24.-
scaffold1	FIG	CDS	978052	978333	.	-	1	ID=fig|6666666.356517.peg.1235;Name=Cell division protein FtsZ (EC 3.4.24.-);Ontology_term=KEGG_ENZYME:3.4.24.-
scaffold1	FIG	CDS	978356	979681	.	-	2	ID=fig|6666666.356517.peg.1236;Name=Cell division protein FtsA
scaffold1	FIG	CDS	979837	980700	.	-	1	ID=fig|6666666.356517.peg.1237;Name=Cell division protein FtsQ
scaffold1	FIG	CDS	980772	981041	.	-	0	ID=fig|6666666.356517.peg.1238;Name=Cell division protein FtsQ
scaffold1	FIG	CDS	981082	981603	.	-	1	ID=fig|6666666.356517.peg.1239;Name=UDP-N-acetylglucosamine--N-acetylmuramyl-(pentapeptide) pyrophosphoryl-undecaprenol N-acetylglucosamine transferase (EC 2.4.1.227);Ontology_term=KEGG_ENZYME:2.4.1.227
scaffold1	FIG	CDS	981689	982168	.	-	2	ID=fig|6666666.356517.peg.1240;Name=UDP-N-acetylglucosamine--N-acetylmuramyl-(pentapeptide) pyrophosphoryl-undecaprenol N-acetylglucosamine transferase (EC 2.4.1.227);Ontology_term=KEGG_ENZYME:2.4.1.227
scaffold1	FIG	CDS	982194	983555	.	-	0	ID=fig|6666666.356517.peg.1241;Name=UDP-N-acetylmuramoylalanine--D-glutamate ligase (EC 6.3.2.9);Ontology_term=KEGG_ENZYME:6.3.2.9
scaffold1	FIG	CDS	983569	984531	.	-	1	ID=fig|6666666.356517.peg.1242;Name=Phospho-N-acetylmuramoyl-pentapeptide-transferase (EC 2.7.8.13);Ontology_term=KEGG_ENZYME:2.7.8.13
scaffold1	FIG	CDS	984556	985563	.	-	1	ID=fig|6666666.356517.peg.1243;Name=Cell division protein FtsI [Peptidoglycan synthetase] (EC 2.4.1.129);Ontology_term=KEGG_ENZYME:2.4.1.129
scaffold1	FIG	CDS	985539	985922	.	-	0	ID=fig|6666666.356517.peg.1244;Name=Cell division protein FtsI [Peptidoglycan synthetase] (EC 2.4.1.129);Ontology_term=KEGG_ENZYME:2.4.1.129
scaffold1	FIG	CDS	985981	986745	.	-	1	ID=fig|6666666.356517.peg.1245;Name=Cell division protein FtsI [Peptidoglycan synthetase] (EC 2.4.1.129);Ontology_term=KEGG_ENZYME:2.4.1.129
scaffold1	FIG	CDS	986746	986937	.	-	1	ID=fig|6666666.356517.peg.1246;Name=Cell division protein FtsL
scaffold1	FIG	CDS	986943	987146	.	-	0	ID=fig|6666666.356517.peg.1247;Name=Cell division protein FtsL
scaffold1	FIG	CDS	987151	988110	.	-	1	ID=fig|6666666.356517.peg.1248;Name=rRNA small subunit methyltransferase H
scaffold1	FIG	CDS	988131	988562	.	-	0	ID=fig|6666666.356517.peg.1249;Name=Cell division protein MraZ
scaffold1	FIG	CDS	988731	989099	.	-	0	ID=fig|6666666.356517.peg.1250;Name=lipoprotein%2C putative
scaffold1	FIG	CDS	989270	989986	.	+	2	ID=fig|6666666.356517.peg.1251;Name=Magnesium and cobalt transport protein CorA
scaffold1	FIG	CDS	989995	990225	.	+	1	ID=fig|6666666.356517.peg.1252;Name=Magnesium and cobalt transport protein CorA
scaffold1	FIG	CDS	990298	990414	.	+	1	ID=fig|6666666.356517.peg.1253;Name=hypothetical protein
scaffold1	FIG	CDS	990470	992152	.	-	2	ID=fig|6666666.356517.peg.1254;Name=DNA repair protein RecN
scaffold1	FIG	CDS	992170	992619	.	-	1	ID=fig|6666666.356517.peg.1255;Name=Arginine pathway regulatory protein ArgR%2C repressor of arg regulon
scaffold1	FIG	CDS	992726	992881	.	-	2	ID=fig|6666666.356517.peg.1256;Name=RNA binding methyltransferase FtsJ like
scaffold1	FIG	CDS	992869	993543	.	-	1	ID=fig|6666666.356517.peg.1257;Name=RNA binding methyltransferase FtsJ like
scaffold1	FIG	CDS	993552	993899	.	-	0	ID=fig|6666666.356517.peg.1258;Name=Octaprenyl diphosphate synthase (EC 2.5.1.90) / Dimethylallyltransferase (EC 2.5.1.1) / (2E%2C6E)-farnesyl diphosphate synthase (EC 2.5.1.10) / Geranylgeranyl pyrophosphate synthetase (EC 2.5.1.29);Ontology_term=KEGG_ENZYME:2.5.1.90,KEGG_ENZYME:2.5.1.1,KEGG_ENZYME:2.5.1.10,KEGG_ENZYME:2.5.1.29
scaffold1	FIG	CDS	993938	994441	.	-	2	ID=fig|6666666.356517.peg.1259;Name=Octaprenyl diphosphate synthase (EC 2.5.1.90) / Dimethylallyltransferase (EC 2.5.1.1) / (2E%2C6E)-farnesyl diphosphate synthase (EC 2.5.1.10) / Geranylgeranyl pyrophosphate synthetase (EC 2.5.1.29);Ontology_term=KEGG_ENZYME:2.5.1.90,KEGG_ENZYME:2.5.1.1,KEGG_ENZYME:2.5.1.10,KEGG_ENZYME:2.5.1.29
scaffold1	FIG	CDS	994443	994667	.	-	0	ID=fig|6666666.356517.peg.1260;Name=Exodeoxyribonuclease VII small subunit (EC 3.1.11.6);Ontology_term=KEGG_ENZYME:3.1.11.6
scaffold1	FIG	CDS	994672	995313	.	-	1	ID=fig|6666666.356517.peg.1261;Name=Exodeoxyribonuclease VII large subunit (EC 3.1.11.6);Ontology_term=KEGG_ENZYME:3.1.11.6
scaffold1	FIG	CDS	995322	996008	.	-	0	ID=fig|6666666.356517.peg.1262;Name=Exodeoxyribonuclease VII large subunit (EC 3.1.11.6);Ontology_term=KEGG_ENZYME:3.1.11.6
scaffold1	FIG	CDS	996009	996863	.	-	0	ID=fig|6666666.356517.peg.1263;Name=Methylenetetrahydrofolate dehydrogenase (NADP+) (EC 1.5.1.5) / Methenyltetrahydrofolate cyclohydrolase (EC 3.5.4.9);Ontology_term=KEGG_ENZYME:1.5.1.5,KEGG_ENZYME:3.5.4.9
scaffold1	FIG	CDS	996960	997373	.	-	0	ID=fig|6666666.356517.peg.1264;Name=Transcription termination protein NusB
scaffold1	FIG	CDS	997402	997827	.	-	1	ID=fig|6666666.356517.peg.1265;Name=Alkaline shock protein
scaffold1	FIG	CDS	998074	999138	.	-	1	ID=fig|6666666.356517.peg.1266;Name=Aminopeptidase YpdF (MP-%2C MA-%2C MS-%2C AP-%2C NP- specific)
scaffold1	FIG	CDS	999311	999556	.	-	2	ID=fig|6666666.356517.peg.1267;Name=FIG00627824: hypothetical protein
scaffold1	FIG	CDS	999640	1000014	.	-	1	ID=fig|6666666.356517.peg.1268;Name=Putative regulator of the mannose operon%2C ManO
scaffold1	FIG	CDS	1000204	1000347	.	-	1	ID=fig|6666666.356517.peg.1269;Name=PTS system%2C mannose-specific IID component
scaffold1	FIG	CDS	1000344	1001117	.	-	0	ID=fig|6666666.356517.peg.1270;Name=PTS system%2C mannose-specific IID component
scaffold1	FIG	CDS	1001135	1001947	.	-	2	ID=fig|6666666.356517.peg.1271;Name=PTS system%2C mannose-specific IIC component
scaffold1	FIG	CDS	1001981	1002616	.	-	2	ID=fig|6666666.356517.peg.1272;Name=PTS system%2C mannose-specific IIB component (EC 2.7.1.69) / PTS system%2C mannose-specific IIA component (EC 2.7.1.69);Ontology_term=KEGG_ENZYME:2.7.1.69,KEGG_ENZYME:2.7.1.69
scaffold1	FIG	CDS	1002594	1002854	.	-	0	ID=fig|6666666.356517.peg.1273;Name=PTS system%2C mannose-specific IIB component (EC 2.7.1.69) / PTS system%2C mannose-specific IIA component (EC 2.7.1.69);Ontology_term=KEGG_ENZYME:2.7.1.69,KEGG_ENZYME:2.7.1.69
scaffold1	FIG	CDS	1003052	1003543	.	-	2	ID=fig|6666666.356517.peg.1274;Name=PTS system%2C mannose-specific IIB component (EC 2.7.1.69);Ontology_term=KEGG_ENZYME:2.7.1.69
scaffold1	FIG	CDS	1003775	1004158	.	-	2	ID=fig|6666666.356517.peg.1275;Name=NtrC family Transcriptional regulator%2C ATPase domain
scaffold1	FIG	CDS	1004193	1006568	.	-	0	ID=fig|6666666.356517.peg.1276;Name=NtrC family Transcriptional regulator%2C ATPase domain
scaffold1	FIG	CDS	1006696	1006809	.	+	1	ID=fig|6666666.356517.peg.1277;Name=hypothetical protein
scaffold1	FIG	CDS	1006976	1007269	.	-	2	ID=fig|6666666.356517.peg.1278;Name=LSU ribosomal protein L27p
scaffold1	FIG	CDS	1007282	1007626	.	-	2	ID=fig|6666666.356517.peg.1279;Name=FIG139598: Potential ribosomal protein
scaffold1	FIG	CDS	1007654	1007962	.	-	2	ID=fig|6666666.356517.peg.1280;Name=LSU ribosomal protein L21p
scaffold1	FIG	CDS	1008248	1008889	.	+	2	ID=fig|6666666.356517.peg.1281;Name=Uracil-DNA glycosylase family protein%2C clostridial type
scaffold1	FIG	CDS	1008951	1010582	.	-	0	ID=fig|6666666.356517.peg.1282;Name=Sulfate permease
scaffold1	FIG	CDS	1010703	1011155	.	-	0	ID=fig|6666666.356517.peg.1283;Name=membrane protein%2C putative
scaffold1	FIG	CDS	1011606	1012289	.	-	0	ID=fig|6666666.356517.peg.1284;Name=FIG011945: O-methyltransferase family protein
scaffold1	FIG	CDS	1012417	1012935	.	-	1	ID=fig|6666666.356517.peg.1285;Name=signal peptidase type I
scaffold1	FIG	CDS	1013227	1014990	.	+	1	ID=fig|6666666.356517.peg.1286;Name=FIG00627238: hypothetical protein
scaffold1	FIG	CDS	1015037	1016041	.	-	2	ID=fig|6666666.356517.peg.1287;Name=Lipoate-protein ligase A
scaffold1	FIG	CDS	1016052	1016795	.	-	0	ID=fig|6666666.356517.peg.1288;Name=Metal-dependent hydrolases of the beta-lactamase superfamily I%3B PhnP protein
scaffold1	FIG	CDS	1016862	1017665	.	-	0	ID=fig|6666666.356517.peg.1289;Name=FIG00628683: hypothetical protein
scaffold1	FIG	CDS	1017665	1018747	.	-	2	ID=fig|6666666.356517.peg.1290;Name=endo-1%2C4-beta-glucanase
scaffold1	FIG	CDS	1018889	1020154	.	-	2	ID=fig|6666666.356517.peg.1291;Name=Poly(glycerophosphate chain) D-alanine transfer protein DltD
scaffold1	FIG	CDS	1020157	1020390	.	-	1	ID=fig|6666666.356517.peg.1292;Name=D-alanine--poly(phosphoribitol) ligase subunit 2 (EC 6.1.1.13);Ontology_term=KEGG_ENZYME:6.1.1.13
scaffold1	FIG	CDS	1020435	1021637	.	-	0	ID=fig|6666666.356517.peg.1293;Name=D-alanyl transfer protein DltB
scaffold1	FIG	CDS	1021637	1023151	.	-	2	ID=fig|6666666.356517.peg.1294;Name=D-alanine--poly(phosphoribitol) ligase subunit 1 (EC 6.1.1.13);Ontology_term=KEGG_ENZYME:6.1.1.13
scaffold1	FIG	CDS	1023162	1023311	.	-	0	ID=fig|6666666.356517.peg.1295;Name=D-alanine--poly(phosphoribitol) ligase subunit 1 (EC 6.1.1.13);Ontology_term=KEGG_ENZYME:6.1.1.13
scaffold1	FIG	CDS	1023381	1023563	.	-	0	ID=fig|6666666.356517.peg.1296;Name=hypothetical protein
scaffold1	FIG	CDS	1023717	1025759	.	-	0	ID=fig|6666666.356517.peg.1297;Name=FIG00627240: hypothetical protein
scaffold1	FIG	CDS	1025749	1026552	.	-	1	ID=fig|6666666.356517.peg.1298;Name=ABC transporter ATP-binding protein YvcR
scaffold1	FIG	CDS	1026836	1027612	.	+	2	ID=fig|6666666.356517.peg.1299;Name=Ribonucleotide reductase of class III (anaerobic)%2C large subunit (EC 1.17.4.2);Ontology_term=KEGG_ENZYME:1.17.4.2
scaffold1	FIG	CDS	1027588	1029024	.	+	1	ID=fig|6666666.356517.peg.1300;Name=Ribonucleotide reductase of class III (anaerobic)%2C large subunit (EC 1.17.4.2);Ontology_term=KEGG_ENZYME:1.17.4.2
scaffold1	FIG	CDS	1029339	1029941	.	+	0	ID=fig|6666666.356517.peg.1301;Name=Ribonucleotide reductase of class III (anaerobic)%2C activating protein (EC 1.97.1.4);Ontology_term=KEGG_ENZYME:1.97.1.4
scaffold1	FIG	CDS	1029995	1031113	.	-	2	ID=fig|6666666.356517.peg.1302;Name=DNA polymerase IV (EC 2.7.7.7);Ontology_term=KEGG_ENZYME:2.7.7.7
scaffold1	FIG	CDS	1031225	1032097	.	-	2	ID=fig|6666666.356517.peg.1303;Name=rRNA small subunit methyltransferase I
scaffold1	FIG	CDS	1032166	1032513	.	-	1	ID=fig|6666666.356517.peg.1304;Name=DNA replication intiation control protein YabA
scaffold1	FIG	CDS	1032506	1033330	.	-	2	ID=fig|6666666.356517.peg.1305;Name=Signal peptidase-like protein
scaffold1	FIG	CDS	1033366	1034304	.	-	1	ID=fig|6666666.356517.peg.1306;Name=DNA polymerase III delta prime subunit (EC 2.7.7.7);Ontology_term=KEGG_ENZYME:2.7.7.7
scaffold1	FIG	CDS	1034318	1034647	.	-	2	ID=fig|6666666.356517.peg.1307;Name=protein from nitrogen regulatory protein P-II (GLNB) family%2C ortholog YAAQ B. subtilis
scaffold1	FIG	CDS	1034662	1035306	.	-	1	ID=fig|6666666.356517.peg.1308;Name=Thymidylate kinase (EC 2.7.4.9);Ontology_term=KEGG_ENZYME:2.7.4.9
scaffold1	FIG	CDS	1035370	1035966	.	-	1	ID=fig|6666666.356517.peg.1309;Name=Recombination protein RecR
scaffold1	FIG	CDS	1035991	1036305	.	-	1	ID=fig|6666666.356517.peg.1310;Name=FIG000557: hypothetical protein co-occurring with RecR
scaffold1	FIG	CDS	1036326	1038071	.	-	0	ID=fig|6666666.356517.peg.1311;Name=DNA polymerase III subunits gamma and tau (EC 2.7.7.7);Ontology_term=KEGG_ENZYME:2.7.7.7
scaffold1	FIG	CDS	1038286	1039533	.	+	1	ID=fig|6666666.356517.peg.1312;Name=Putative virion core protein (lumpy skin disease virus)
scaffold1	FIG	CDS	1039558	1040742	.	+	1	ID=fig|6666666.356517.peg.1313;Name=Primosomal protein N' (replication factor Y) - superfamily II helicase
scaffold1	FIG	CDS	1040739	1041536	.	+	0	ID=fig|6666666.356517.peg.1314;Name=FIG00627714: hypothetical protein
scaffold1	FIG	CDS	1041917	1042612	.	-	2	ID=fig|6666666.356517.peg.1315;Name=transcriptional regulator%2C Crp/Fnr family
scaffold1	FIG	CDS	1042766	1043044	.	+	2	ID=fig|6666666.356517.peg.1316;Name=FIG00630060: hypothetical protein
scaffold1	FIG	CDS	1043063	1044271	.	+	2	ID=fig|6666666.356517.peg.1317;Name=Zinc transport protein ZntB
scaffold1	FIG	CDS	1044348	1044713	.	-	0	ID=fig|6666666.356517.peg.1318;Name=FIG00627571: hypothetical protein
scaffold1	FIG	CDS	1044869	1045642	.	-	2	ID=fig|6666666.356517.peg.1319;Name=Transcriptional regulator of rhamnose utilization%2C DeoR family
scaffold1	FIG	CDS	1045816	1046676	.	-	1	ID=fig|6666666.356517.peg.1320;Name=Fructose-bisphosphate aldolase class II (EC 4.1.2.13) homolog;Ontology_term=KEGG_ENZYME:4.1.2.13
scaffold1	FIG	CDS	1046676	1048094	.	-	0	ID=fig|6666666.356517.peg.1321;Name=PTS system%2C fructose-specific IIBC component (EIIBC-Fru) (Fructose- permease IIBC component) (Phosphotransferase enzyme II%2C BC component) (EC 2.7.1.69);Ontology_term=KEGG_ENZYME:2.7.1.69
scaffold1	FIG	CDS	1048151	1048507	.	-	2	ID=fig|6666666.356517.peg.1322;Name=PTS system%2C fructose-specific IIA component (EC 2.7.1.69);Ontology_term=KEGG_ENZYME:2.7.1.69
scaffold1	FIG	CDS	1048486	1048599	.	-	1	ID=fig|6666666.356517.peg.1323;Name=hypothetical protein
scaffold1	FIG	CDS	1049343	1050128	.	-	0	ID=fig|6666666.356517.peg.1324;Name=arylsulfatase regulator
scaffold1	FIG	CDS	1050386	1050655	.	-	2	ID=fig|6666666.356517.peg.1325;Name=hypothetical protein
scaffold1	FIG	CDS	1050652	1051248	.	-	1	ID=fig|6666666.356517.peg.1326;Name=Transcriptional regulator%2C XRE family
scaffold1	FIG	CDS	1051232	1051462	.	-	2	ID=fig|6666666.356517.peg.1327;Name=hypothetical protein
scaffold1	FIG	CDS	1051538	1052086	.	-	2	ID=fig|6666666.356517.peg.1328;Name=bacteriocin ABC transporter%2C ATP-binding/permease protein%2C putative
scaffold1	FIG	CDS	1052600	1052956	.	+	2	ID=fig|6666666.356517.peg.1329;Name=Integrase/recombinase%2C core domain family
scaffold1	FIG	CDS	1054221	1054703	.	-	0	ID=fig|6666666.356517.peg.1330;Name=response regulator
scaffold1	FIG	CDS	1055964	1056326	.	-	0	ID=fig|6666666.356517.peg.1331;Name=hypothetical protein
scaffold1	FIG	CDS	1056660	1056974	.	-	0	ID=fig|6666666.356517.peg.1332;Name=FIG00630515: hypothetical protein
scaffold1	FIG	CDS	1057352	1058248	.	+	2	ID=fig|6666666.356517.peg.1333;Name=FIG00632914: hypothetical protein
scaffold1	FIG	CDS	1058340	1058603	.	-	0	ID=fig|6666666.356517.peg.1334;Name=LSU ribosomal protein L31p @ LSU ribosomal protein L31p%2C zinc-independent
scaffold1	FIG	CDS	1058702	1059997	.	-	2	ID=fig|6666666.356517.peg.1335;Name=Transcription termination factor Rho
scaffold1	FIG	CDS	1059994	1061265	.	-	1	ID=fig|6666666.356517.peg.1336;Name=UDP-N-acetylglucosamine 1-carboxyvinyltransferase (EC 2.5.1.7);Ontology_term=KEGG_ENZYME:2.5.1.7
scaffold1	FIG	CDS	1061430	1062299	.	-	0	ID=fig|6666666.356517.peg.1337;Name=Fructose-bisphosphate aldolase class II (EC 4.1.2.13);Ontology_term=KEGG_ENZYME:4.1.2.13
scaffold1	FIG	CDS	1062591	1064201	.	-	0	ID=fig|6666666.356517.peg.1338;Name=CTP synthase (EC 6.3.4.2);Ontology_term=KEGG_ENZYME:6.3.4.2
scaffold1	FIG	CDS	1064736	1066076	.	-	0	ID=fig|6666666.356517.peg.1339;Name=Glutamine synthetase type I (EC 6.3.1.2);Ontology_term=KEGG_ENZYME:6.3.1.2
scaffold1	FIG	CDS	1066104	1066496	.	-	0	ID=fig|6666666.356517.peg.1340;Name=Transcriptional regulator%2C repressor of the glutamine synthetase%2C MerR family
scaffold1	FIG	CDS	1066726	1067955	.	-	1	ID=fig|6666666.356517.peg.1341;Name=GTP-binding protein HflX
scaffold1	FIG	CDS	1067957	1068874	.	-	2	ID=fig|6666666.356517.peg.1342;Name=tRNA dimethylallyltransferase (EC 2.5.1.75);Ontology_term=KEGG_ENZYME:2.5.1.75
scaffold1	FIG	CDS	1068878	1069615	.	-	2	ID=fig|6666666.356517.peg.1343;Name=Glycerophosphoryl diester phosphodiesterase (EC 3.1.4.46);Ontology_term=KEGG_ENZYME:3.1.4.46
scaffold1	FIG	CDS	1069706	1070233	.	-	2	ID=fig|6666666.356517.peg.1344;Name=FIG00628183: hypothetical protein
scaffold1	FIG	CDS	1070413	1071006	.	+	1	ID=fig|6666666.356517.peg.1345;Name=ATP-dependent Clp protease proteolytic subunit (EC 3.4.21.92);Ontology_term=KEGG_ENZYME:3.4.21.92
scaffold1	FIG	CDS	1071109	1071594	.	-	1	ID=fig|6666666.356517.peg.1346;Name=carbonic anhydrase%2C family 3
scaffold1	FIG	CDS	1071744	1071941	.	-	0	ID=fig|6666666.356517.peg.1347;Name=FIG00629921: hypothetical protein
scaffold1	FIG	CDS	1072036	1073796	.	-	1	ID=fig|6666666.356517.peg.1348;Name=Lipid A export ATP-binding/permease protein MsbA
scaffold1	FIG	CDS	1073793	1075523	.	-	0	ID=fig|6666666.356517.peg.1349;Name=Lipid A export ATP-binding/permease protein MsbA
scaffold1	FIG	CDS	1075916	1076128	.	+	2	ID=fig|6666666.356517.peg.1350;Name=Protein of unknown function DUF1447
scaffold1	FIG	CDS	1076130	1077638	.	+	0	ID=fig|6666666.356517.peg.1351;Name=Ribonuclease J1 (endonuclease and 5' exonuclease)
scaffold1	FIG	CDS	1077610	1077798	.	+	1	ID=fig|6666666.356517.peg.1352;Name=Ribonuclease J1 (endonuclease and 5' exonuclease)
scaffold1	FIG	CDS	1078063	1078263	.	-	1	ID=fig|6666666.356517.peg.1353;Name=Cold shock protein CspA
scaffold1	FIG	CDS	1078413	1078748	.	-	0	ID=fig|6666666.356517.peg.1354;Name=DNA repair protein RadC
scaffold1	FIG	CDS	1078757	1079050	.	-	2	ID=fig|6666666.356517.peg.1355;Name=DNA repair protein RadC
scaffold1	FIG	CDS	1079158	1079532	.	-	1	ID=fig|6666666.356517.peg.1356;Name=Beta-phosphoglucomutase (EC 5.4.2.6);Ontology_term=KEGG_ENZYME:5.4.2.6
scaffold1	FIG	CDS	1079593	1079808	.	-	1	ID=fig|6666666.356517.peg.1357;Name=Beta-phosphoglucomutase (EC 5.4.2.6);Ontology_term=KEGG_ENZYME:5.4.2.6
scaffold1	FIG	CDS	1079798	1080199	.	-	2	ID=fig|6666666.356517.peg.1358;Name=Dihydrofolate synthase (EC 6.3.2.12) @ Folylpolyglutamate synthase (EC 6.3.2.17);Ontology_term=KEGG_ENZYME:6.3.2.12,KEGG_ENZYME:6.3.2.17
scaffold1	FIG	CDS	1080196	1081266	.	-	1	ID=fig|6666666.356517.peg.1359;Name=Dihydrofolate synthase (EC 6.3.2.12) @ Folylpolyglutamate synthase (EC 6.3.2.17);Ontology_term=KEGG_ENZYME:6.3.2.12,KEGG_ENZYME:6.3.2.17
scaffold1	FIG	CDS	1081307	1081609	.	-	2	ID=fig|6666666.356517.peg.1360;Name=Valyl-tRNA synthetase (EC 6.1.1.9);Ontology_term=KEGG_ENZYME:6.1.1.9
scaffold1	FIG	CDS	1081654	1083951	.	-	1	ID=fig|6666666.356517.peg.1361;Name=Valyl-tRNA synthetase (EC 6.1.1.9);Ontology_term=KEGG_ENZYME:6.1.1.9
scaffold1	FIG	CDS	1084344	1084652	.	-	0	ID=fig|6666666.356517.peg.1362;Name=Redox-sensitive transcriptional regulator (AT-rich DNA-binding protein)
scaffold1	FIG	CDS	1084691	1084990	.	-	2	ID=fig|6666666.356517.peg.1363;Name=Redox-sensitive transcriptional regulator (AT-rich DNA-binding protein)
scaffold1	FIG	CDS	1085179	1085637	.	-	1	ID=fig|6666666.356517.peg.1364;Name=tRNA S(4)U 4-thiouridine synthase (former ThiI)
scaffold1	FIG	CDS	1085634	1086131	.	-	0	ID=fig|6666666.356517.peg.1365;Name=tRNA S(4)U 4-thiouridine synthase (former ThiI)
scaffold1	FIG	CDS	1086097	1086417	.	-	1	ID=fig|6666666.356517.peg.1366;Name=tRNA S(4)U 4-thiouridine synthase (former ThiI)
scaffold1	FIG	CDS	1086433	1086735	.	-	1	ID=fig|6666666.356517.peg.1367;Name=Putative cysteine desulfurase%2C associated with tRNA 4-thiouridine synthase
scaffold1	FIG	CDS	1086750	1087574	.	-	0	ID=fig|6666666.356517.peg.1368;Name=Cysteine desulfurase (EC 2.8.1.7);Ontology_term=KEGG_ENZYME:2.8.1.7
scaffold1	FIG	CDS	1087739	1088545	.	-	2	ID=fig|6666666.356517.peg.1369;Name=Septation ring formation regulator EzrA
scaffold1	FIG	CDS	1088524	1089459	.	-	1	ID=fig|6666666.356517.peg.1370;Name=Septation ring formation regulator EzrA
scaffold1	FIG	CDS	1089583	1090218	.	-	1	ID=fig|6666666.356517.peg.1371;Name=HMP-PP hydrolase (pyridoxal phosphatase) Cof%2C detected in genetic screen for thiamin metabolic genes (PMID:15292217)
scaffold1	FIG	CDS	1090244	1091083	.	-	2	ID=fig|6666666.356517.peg.1372;Name=Predicted hydrolase of the HAD superfamily
scaffold1	FIG	CDS	1091117	1091950	.	-	2	ID=fig|6666666.356517.peg.1373;Name=FIG003003: hypothetical protein
scaffold1	FIG	CDS	1092181	1093149	.	+	1	ID=fig|6666666.356517.peg.1374;Name=L-asparaginase (EC 3.5.1.1);Ontology_term=KEGG_ENZYME:3.5.1.1
scaffold1	FIG	CDS	1093305	1094042	.	-	0	ID=fig|6666666.356517.peg.1375;Name=Acyl-ACP thioesterase
scaffold1	FIG	CDS	1094058	1094891	.	-	0	ID=fig|6666666.356517.peg.1376;Name=phosphatidylserine decarboxylase( EC:4.1.1.65 );Ontology_term=KEGG_ENZYME:4.1.1.65
scaffold1	FIG	CDS	1095098	1096426	.	-	2	ID=fig|6666666.356517.peg.1377;Name=Aminopeptidase C (EC 3.4.22.40);Ontology_term=KEGG_ENZYME:3.4.22.40
scaffold1	FIG	CDS	1096722	1096886	.	+	0	ID=fig|6666666.356517.peg.1378;Name=FIG00629206: hypothetical protein
scaffold1	FIG	CDS	1098185	1098403	.	+	2	ID=fig|6666666.356517.peg.1379;Name=FIG00630988: hypothetical protein
scaffold1	FIG	CDS	1098462	1098611	.	+	0	ID=fig|6666666.356517.peg.1380;Name=hypothetical protein
scaffold1	FIG	CDS	1098910	1099863	.	+	1	ID=fig|6666666.356517.peg.1381;Name=Integrase/recombinase%2C core domain family
scaffold1	FIG	CDS	1099982	1100152	.	+	2	ID=fig|6666666.356517.peg.1382;Name=conserved hypothetical protein
scaffold1	FIG	CDS	1100275	1100649	.	-	1	ID=fig|6666666.356517.peg.1383;Name=conserved hypothetical protein
scaffold1	FIG	CDS	1106468	1106581	.	+	2	ID=fig|6666666.356517.peg.1384;Name=hypothetical protein
scaffold1	FIG	CDS	1106590	1106952	.	-	1	ID=fig|6666666.356517.peg.1385;Name=FIG00628113: hypothetical protein
scaffold1	FIG	CDS	1107028	1107408	.	-	1	ID=fig|6666666.356517.peg.1386;Name=SSU ribosomal protein S1p
scaffold1	FIG	CDS	1107490	1108665	.	+	1	ID=fig|6666666.356517.peg.1387;Name=Predicted dye-decolorizing peroxidase (DyP)%2C encapsulated subgroup
scaffold1	FIG	CDS	1108741	1109325	.	-	1	ID=fig|6666666.356517.peg.1388;Name=Peptidyl-prolyl cis-trans isomerase (EC 5.2.1.8);Ontology_term=KEGG_ENZYME:5.2.1.8
scaffold1	FIG	CDS	1109580	1110533	.	+	0	ID=fig|6666666.356517.peg.1389;Name=Thioredoxin reductase (EC 1.8.1.9);Ontology_term=KEGG_ENZYME:1.8.1.9
scaffold1	FIG	CDS	1110687	1111019	.	+	0	ID=fig|6666666.356517.peg.1390;Name=Low temperature requirement C protein
scaffold1	FIG	CDS	1111177	1111404	.	-	1	ID=fig|6666666.356517.peg.1391;Name=COG4478%2C integral membrane protein
scaffold1	FIG	CDS	1111401	1111835	.	-	0	ID=fig|6666666.356517.peg.1392;Name=COG4478%2C integral membrane protein
scaffold1	FIG	CDS	1111837	1112520	.	-	1	ID=fig|6666666.356517.peg.1393;Name=Hypothetical NagD-like phosphatase
scaffold1	FIG	CDS	1112625	1113284	.	-	0	ID=fig|6666666.356517.peg.1394;Name=Hypothetical DUF1027 domain protein
scaffold1	FIG	CDS	1113321	1113437	.	-	0	ID=fig|6666666.356517.peg.1395;Name=5'-nucleotidase family protein in cluster with NagD-like phosphatase
scaffold1	FIG	CDS	1113437	1113676	.	-	2	ID=fig|6666666.356517.peg.1396;Name=5'-nucleotidase family protein in cluster with NagD-like phosphatase
scaffold1	FIG	CDS	1113664	1113942	.	-	1	ID=fig|6666666.356517.peg.1397;Name=5'-nucleotidase family protein in cluster with NagD-like phosphatase
scaffold1	FIG	CDS	1114002	1114703	.	-	0	ID=fig|6666666.356517.peg.1398;Name=5'-nucleotidase family protein in cluster with NagD-like phosphatase
scaffold1	FIG	CDS	1115097	1115540	.	-	0	ID=fig|6666666.356517.peg.1399;Name=tRNA-specific adenosine-34 deaminase (EC 3.5.4.-);Ontology_term=KEGG_ENZYME:3.5.4.-
scaffold1	FIG	CDS	1115647	1116015	.	+	1	ID=fig|6666666.356517.peg.1400;Name=leucine-rich protein
scaffold1	FIG	CDS	1116012	1116503	.	+	0	ID=fig|6666666.356517.peg.1401;Name=leucine-rich protein
scaffold1	FIG	CDS	1116584	1116919	.	-	2	ID=fig|6666666.356517.peg.1402;Name=FIG00629080: hypothetical protein
scaffold1	FIG	CDS	1116995	1117579	.	-	2	ID=fig|6666666.356517.peg.1403;Name=tRNA and rRNA cytosine-C5-methylases
scaffold1	FIG	CDS	1117612	1117884	.	-	1	ID=fig|6666666.356517.peg.1404;Name=tRNA and rRNA cytosine-C5-methylases
scaffold1	FIG	CDS	1117911	1118033	.	-	0	ID=fig|6666666.356517.peg.1405;Name=tRNA and rRNA cytosine-C5-methylases
scaffold1	FIG	CDS	1118005	1118358	.	-	1	ID=fig|6666666.356517.peg.1406;Name=tRNA and rRNA cytosine-C5-methylases
scaffold1	FIG	CDS	1118436	1118717	.	-	0	ID=fig|6666666.356517.peg.1407;Name=FIG00629895: hypothetical protein
scaffold1	FIG	CDS	1118804	1118965	.	-	2	ID=fig|6666666.356517.peg.1408;Name=FIG00629895: hypothetical protein
scaffold1	FIG	CDS	1119294	1120775	.	+	0	ID=fig|6666666.356517.peg.1409;Name=FIG00628032: hypothetical protein
scaffold1	FIG	CDS	1120933	1121136	.	-	1	ID=fig|6666666.356517.peg.1410;Name=probable metal-dependent peptidase
scaffold1	FIG	CDS	1121180	1121638	.	-	2	ID=fig|6666666.356517.peg.1411;Name=probable metal-dependent peptidase
scaffold1	FIG	CDS	1121717	1122055	.	-	2	ID=fig|6666666.356517.peg.1412;Name=Alkylphosphonate utilization operon protein PhnA
scaffold1	FIG	CDS	1122167	1123129	.	-	2	ID=fig|6666666.356517.peg.1413;Name=FIG146085: 3'-to-5' oligoribonuclease A%2C Bacillus type
scaffold1	FIG	CDS	1123144	1123389	.	-	1	ID=fig|6666666.356517.peg.1414;Name=FIG009439: Cytosolic protein containing multiple CBS domains
scaffold1	FIG	CDS	1123382	1123567	.	-	2	ID=fig|6666666.356517.peg.1415;Name=FIG009439: Cytosolic protein containing multiple CBS domains
scaffold1	FIG	CDS	1123769	1124257	.	-	2	ID=fig|6666666.356517.peg.1416;Name=FIG009439: Cytosolic protein containing multiple CBS domains
scaffold1	FIG	CDS	1124275	1124469	.	-	1	ID=fig|6666666.356517.peg.1417;Name=FIG009439: Cytosolic protein containing multiple CBS domains
scaffold1	FIG	CDS	1124536	1125156	.	-	1	ID=fig|6666666.356517.peg.1418;Name=FIG002379: metal-dependent hydrolase
scaffold1	FIG	CDS	1125370	1125849	.	-	1	ID=fig|6666666.356517.peg.1419;Name=Transcriptional regulator
scaffold1	FIG	CDS	1125975	1127654	.	-	0	ID=fig|6666666.356517.peg.1420;Name=Ribonuclease J2 (endoribonuclease in RNA processing)
scaffold1	FIG	CDS	1128202	1129698	.	+	1	ID=fig|6666666.356517.peg.1421;Name=ABC transporter membrane-spanning permease%2C Pep export%2C Vex3
scaffold1	FIG	CDS	1129711	1130373	.	+	1	ID=fig|6666666.356517.peg.1422;Name=Methionine ABC transporter ATP-binding protein
scaffold1	FIG	CDS	1130473	1130676	.	-	1	ID=fig|6666666.356517.peg.1423;Name=CsbD-like
scaffold1	FIG	CDS	1130788	1131972	.	-	1	ID=fig|6666666.356517.peg.1424;Name=Isoaspartyl dipeptidase (EC 3.4.19.5) @ Asp-X dipeptidase;Ontology_term=KEGG_ENZYME:3.4.19.5
scaffold1	FIG	CDS	1132133	1133872	.	-	2	ID=fig|6666666.356517.peg.1425;Name=Short-chain fatty acids transporter
scaffold1	FIG	CDS	1134462	1134584	.	-	0	ID=fig|6666666.356517.peg.1426;Name=hypothetical protein
scaffold1	FIG	CDS	1134646	1135260	.	-	1	ID=fig|6666666.356517.peg.1427;Name=FIG00630721: hypothetical protein
scaffold1	FIG	CDS	1135866	1136243	.	-	0	ID=fig|6666666.356517.peg.1428;Name=FIG00632308: hypothetical protein
scaffold1	FIG	CDS	1136544	1137425	.	-	0	ID=fig|6666666.356517.peg.1429;Name=UTP--glucose-1-phosphate uridylyltransferase (EC 2.7.7.9);Ontology_term=KEGG_ENZYME:2.7.7.9
scaffold1	FIG	CDS	1137468	1138487	.	-	0	ID=fig|6666666.356517.peg.1430;Name=Glycerol-3-phosphate dehydrogenase [NAD(P)+] (EC 1.1.1.94);Ontology_term=KEGG_ENZYME:1.1.1.94
scaffold1	FIG	CDS	1139217	1140440	.	-	0	ID=fig|6666666.356517.peg.1431;Name=Chitinase (EC 3.2.1.14);Ontology_term=KEGG_ENZYME:3.2.1.14
scaffold1	FIG	CDS	1140437	1140952	.	-	2	ID=fig|6666666.356517.peg.1432;Name=Chitinase (EC 3.2.1.14);Ontology_term=KEGG_ENZYME:3.2.1.14
scaffold1	FIG	CDS	1141159	1142043	.	+	1	ID=fig|6666666.356517.peg.1433;Name=Predicted transcriptional regulators
scaffold1	FIG	CDS	1142164	1142808	.	+	1	ID=fig|6666666.356517.peg.1434;Name=Chitin binding protein
scaffold1	FIG	CDS	1142872	1143876	.	-	1	ID=fig|6666666.356517.peg.1435;Name=Glucosamine--fructose-6-phosphate aminotransferase [isomerizing] (EC 2.6.1.16);Ontology_term=KEGG_ENZYME:2.6.1.16
scaffold1	FIG	CDS	1143889	1144938	.	-	1	ID=fig|6666666.356517.peg.1436;Name=Glucosamine--fructose-6-phosphate aminotransferase [isomerizing] (EC 2.6.1.16);Ontology_term=KEGG_ENZYME:2.6.1.16
scaffold1	FIG	CDS	1144955	1145116	.	-	2	ID=fig|6666666.356517.peg.1437;Name=PTS system%2C mannose-specific IID component
scaffold1	FIG	CDS	1145140	1145775	.	-	1	ID=fig|6666666.356517.peg.1438;Name=PTS system%2C mannose-specific IID component
scaffold1	FIG	CDS	1145762	1146541	.	-	2	ID=fig|6666666.356517.peg.1439;Name=PTS system%2C mannose-specific IIC component
scaffold1	FIG	CDS	1146558	1147028	.	-	0	ID=fig|6666666.356517.peg.1440;Name=PTS system%2C mannose-specific IIB component (EC 2.7.1.69);Ontology_term=KEGG_ENZYME:2.7.1.69
scaffold1	FIG	CDS	1147040	1147459	.	-	2	ID=fig|6666666.356517.peg.1441;Name=PTS system%2C mannose-specific IIA component
scaffold1	FIG	CDS	1147619	1148146	.	-	2	ID=fig|6666666.356517.peg.1442;Name=Transcriptional regulatory protein levR
scaffold1	FIG	CDS	1148310	1150118	.	-	0	ID=fig|6666666.356517.peg.1443;Name=Transcriptional regulatory protein levR
scaffold1	FIG	CDS	1150139	1150282	.	-	2	ID=fig|6666666.356517.peg.1444;Name=Transcriptional regulatory protein levR
scaffold1	FIG	CDS	1150503	1150727	.	+	0	ID=fig|6666666.356517.peg.1445;Name=FIG00629303: hypothetical protein
scaffold1	FIG	CDS	1150977	1151600	.	-	0	ID=fig|6666666.356517.peg.1446;Name=FIG00629928: hypothetical protein
scaffold1	FIG	CDS	1151790	1151918	.	+	0	ID=fig|6666666.356517.peg.1447;Name=hypothetical protein
scaffold1	FIG	CDS	1152199	1153914	.	+	1	ID=fig|6666666.356517.peg.1448;Name=Lipid A export ATP-binding/permease protein MsbA
scaffold1	FIG	CDS	1153917	1155680	.	+	0	ID=fig|6666666.356517.peg.1449;Name=Lipid A export ATP-binding/permease protein MsbA
scaffold1	FIG	CDS	1155720	1156256	.	-	0	ID=fig|6666666.356517.peg.1450;Name=Substrate-specific component FolT of folate ECF transporter
scaffold1	FIG	CDS	1156579	1157001	.	-	1	ID=fig|6666666.356517.peg.1451;Name=Methylglyoxal synthase (EC 4.2.3.3);Ontology_term=KEGG_ENZYME:4.2.3.3
scaffold1	FIG	CDS	1157210	1158319	.	+	2	ID=fig|6666666.356517.peg.1452;Name=Multiple sugar ABC transporter%2C ATP-binding protein
scaffold1	FIG	CDS	1158438	1159067	.	-	0	ID=fig|6666666.356517.peg.1453;Name=Substrate-specific component NiaX of predicted niacin ECF transporter
scaffold1	FIG	CDS	1159155	1159322	.	-	0	ID=fig|6666666.356517.peg.1454;Name=hypothetical protein
scaffold1	FIG	CDS	1159518	1160735	.	-	0	ID=fig|6666666.356517.peg.1455;Name=Mobile element protein
scaffold1	FIG	CDS	1160993	1161877	.	-	2	ID=fig|6666666.356517.peg.1456;Name=SSU rRNA (adenine(1518)-N(6)/adenine(1519)-N(6))-dimethyltransferase (EC 2.1.1.182);Ontology_term=KEGG_ENZYME:2.1.1.182
scaffold1	FIG	CDS	1161870	1162430	.	-	0	ID=fig|6666666.356517.peg.1457;Name=Ribonuclease M5 (EC 3.1.26.8);Ontology_term=KEGG_ENZYME:3.1.26.8
scaffold1	FIG	CDS	1162432	1163208	.	-	1	ID=fig|6666666.356517.peg.1458;Name=Putative deoxyribonuclease YcfH
scaffold1	FIG	CDS	1163207	1163356	.	+	2	ID=fig|6666666.356517.peg.1459;Name=hypothetical protein
scaffold1	FIG	CDS	1163363	1164691	.	-	2	ID=fig|6666666.356517.peg.1460;Name=Amino acid permease
scaffold1	FIG	CDS	1164860	1165447	.	+	2	ID=fig|6666666.356517.peg.1461;Name=FIG00627807: hypothetical protein
scaffold1	FIG	CDS	1165923	1166453	.	-	0	ID=fig|6666666.356517.peg.1462;Name=Methionyl-tRNA synthetase (EC 6.1.1.10);Ontology_term=KEGG_ENZYME:6.1.1.10
scaffold1	FIG	CDS	1166450	1167079	.	-	2	ID=fig|6666666.356517.peg.1463;Name=Methionyl-tRNA synthetase (EC 6.1.1.10);Ontology_term=KEGG_ENZYME:6.1.1.10
scaffold1	FIG	CDS	1167073	1167327	.	-	1	ID=fig|6666666.356517.peg.1464;Name=Methionyl-tRNA synthetase (EC 6.1.1.10);Ontology_term=KEGG_ENZYME:6.1.1.10
scaffold1	FIG	CDS	1167324	1167929	.	-	0	ID=fig|6666666.356517.peg.1465;Name=Methionyl-tRNA synthetase (EC 6.1.1.10);Ontology_term=KEGG_ENZYME:6.1.1.10
scaffold1	FIG	CDS	1168198	1168476	.	+	1	ID=fig|6666666.356517.peg.1466;Name=hypothetical protein
scaffold1	FIG	CDS	1168574	1168843	.	+	2	ID=fig|6666666.356517.peg.1467;Name=Nudix-related transcriptional regulator NrtR
scaffold1	FIG	CDS	1169023	1169394	.	+	1	ID=fig|6666666.356517.peg.1468;Name=Nudix-related transcriptional regulator NrtR
scaffold1	FIG	CDS	1169730	1170386	.	-	0	ID=fig|6666666.356517.peg.1469;Name=transposase
scaffold1	FIG	CDS	1170338	1170685	.	-	2	ID=fig|6666666.356517.peg.1470;Name=transposase
scaffold1	FIG	CDS	1170697	1171044	.	-	1	ID=fig|6666666.356517.peg.1471;Name=Oligopeptide transport ATP-binding protein OppF (TC 3.A.1.5.1)
scaffold1	FIG	CDS	1171152	1171649	.	-	0	ID=fig|6666666.356517.peg.1472;Name=Oligopeptide transport ATP-binding protein OppF (TC 3.A.1.5.1)
scaffold1	FIG	CDS	1171639	1172709	.	-	1	ID=fig|6666666.356517.peg.1473;Name=Oligopeptide transport ATP-binding protein OppD (TC 3.A.1.5.1)
scaffold1	FIG	CDS	1172715	1173758	.	-	0	ID=fig|6666666.356517.peg.1474;Name=Oligopeptide transport system permease protein OppC (TC 3.A.1.5.1)
scaffold1	FIG	CDS	1173759	1174700	.	-	0	ID=fig|6666666.356517.peg.1475;Name=Oligopeptide transport system permease protein OppB (TC 3.A.1.5.1)
scaffold1	FIG	CDS	1174720	1175130	.	+	1	ID=fig|6666666.356517.peg.1476;Name=FIG00627409: hypothetical protein
scaffold1	FIG	CDS	1175200	1176861	.	-	1	ID=fig|6666666.356517.peg.1477;Name=Oligopeptide ABC transporter%2C periplasmic oligopeptide-binding protein OppA (TC 3.A.1.5.1)
scaffold1	FIG	CDS	1177407	1177955	.	-	0	ID=fig|6666666.356517.peg.1478;Name=GCN5-related N-acetyltransferase
scaffold1	FIG	CDS	1178150	1178326	.	+	2	ID=fig|6666666.356517.peg.1479;Name=Glycerol dehydrogenase (EC 1.1.1.6);Ontology_term=KEGG_ENZYME:1.1.1.6
scaffold1	FIG	CDS	1178331	1178459	.	+	0	ID=fig|6666666.356517.peg.1480;Name=Glycerol dehydrogenase (EC 1.1.1.6);Ontology_term=KEGG_ENZYME:1.1.1.6
scaffold1	FIG	CDS	1178653	1179720	.	-	1	ID=fig|6666666.356517.peg.1481;Name=Ribosomal RNA large subunit methyltransferase N (EC 2.1.1.-);Ontology_term=KEGG_ENZYME:2.1.1.-
scaffold1	FIG	CDS	1179954	1182401	.	-	0	ID=fig|6666666.356517.peg.1482;Name=Cell division protein FtsK
scaffold1	FIG	CDS	1182589	1184025	.	-	1	ID=fig|6666666.356517.peg.1483;Name=Beta-glucosidase (EC 3.2.1.21)%3B 6-phospho-beta-glucosidase (EC 3.2.1.86);Ontology_term=KEGG_ENZYME:3.2.1.21,KEGG_ENZYME:3.2.1.86
scaffold1	FIG	CDS	1184180	1184995	.	-	2	ID=fig|6666666.356517.peg.1484;Name=Amino acid ABC transporter%2C amino acid-binding protein
scaffold1	FIG	CDS	1185013	1185648	.	-	1	ID=fig|6666666.356517.peg.1485;Name=amino acid ABC transporter%2C ATP-binding protein
scaffold1	FIG	CDS	1185667	1186308	.	-	1	ID=fig|6666666.356517.peg.1486;Name=ABC transporter membrane-spanning permease - glutamine transport
scaffold1	FIG	CDS	1186349	1186477	.	+	2	ID=fig|6666666.356517.peg.1487;Name=hypothetical protein
scaffold1	FIG	CDS	1186787	1187272	.	+	2	ID=fig|6666666.356517.peg.1488;Name=YbaK/prolyl-tRNA synthetase associated region
scaffold1	FIG	CDS	1187725	1188633	.	-	1	ID=fig|6666666.356517.peg.1489;Name=Mobile element protein
scaffold1	FIG	CDS	1188752	1189981	.	-	2	ID=fig|6666666.356517.peg.1490;Name=FIG00630720: hypothetical protein
scaffold1	FIG	CDS	1190010	1191479	.	-	0	ID=fig|6666666.356517.peg.1491;Name=Collagen binding protein Cna
scaffold1	FIG	CDS	1191943	1192242	.	-	1	ID=fig|6666666.356517.peg.1492;Name=FIG00627359: hypothetical protein
scaffold1	FIG	CDS	1192574	1192816	.	+	2	ID=fig|6666666.356517.peg.1493;Name=FIG00627783: hypothetical protein
scaffold1	FIG	CDS	1192954	1193583	.	-	1	ID=fig|6666666.356517.peg.1494;Name=Uracil phosphoribosyltransferase (EC 2.4.2.9);Ontology_term=KEGG_ENZYME:2.4.2.9
scaffold1	FIG	CDS	1193717	1194664	.	-	2	ID=fig|6666666.356517.peg.1495;Name=Lipase
scaffold1	FIG	CDS	1194819	1196063	.	-	0	ID=fig|6666666.356517.peg.1496;Name=Serine hydroxymethyltransferase (EC 2.1.2.1);Ontology_term=KEGG_ENZYME:2.1.2.1
scaffold1	FIG	CDS	1196080	1196199	.	-	1	ID=fig|6666666.356517.peg.1497;Name=hypothetical protein
scaffold1	FIG	CDS	1196229	1197254	.	-	0	ID=fig|6666666.356517.peg.1498;Name=TsaC protein (YrdC-Sua5 domains) required for threonylcarbamoyladenosine t(6)A37 modification in tRNA
scaffold1	FIG	CDS	1197448	1198287	.	-	1	ID=fig|6666666.356517.peg.1499;Name=Protein-N(5)-glutamine methyltransferase PrmC%2C methylates polypeptide chain release factors RF1 and RF2
scaffold1	FIG	CDS	1198280	1199353	.	-	2	ID=fig|6666666.356517.peg.1500;Name=Peptide chain release factor 1
scaffold1	FIG	CDS	1199356	1199940	.	-	1	ID=fig|6666666.356517.peg.1501;Name=Thymidine kinase (EC 2.7.1.21);Ontology_term=KEGG_ENZYME:2.7.1.21
scaffold1	FIG	CDS	1200261	1200620	.	+	0	ID=fig|6666666.356517.peg.1502;Name=S-adenosylmethionine-dependent methyltransferase
scaffold1	FIG	CDS	1200617	1200850	.	+	2	ID=fig|6666666.356517.peg.1503;Name=S-adenosylmethionine-dependent methyltransferase
scaffold1	FIG	CDS	1200860	1200979	.	+	2	ID=fig|6666666.356517.peg.1504;Name=hypothetical protein
scaffold1	FIG	CDS	1200972	1201541	.	-	0	ID=fig|6666666.356517.peg.1505;Name=Signal peptidase I (EC 3.4.21.89);Ontology_term=KEGG_ENZYME:3.4.21.89
scaffold1	FIG	CDS	1201715	1202482	.	-	2	ID=fig|6666666.356517.peg.1506;Name=FIG00628995: hypothetical protein
scaffold1	FIG	CDS	1202479	1202958	.	-	1	ID=fig|6666666.356517.peg.1507;Name=High-affinity choline uptake protein BetT
scaffold1	FIG	CDS	1203083	1203820	.	-	2	ID=fig|6666666.356517.peg.1508;Name=FIG053235: Diacylglucosamine hydrolase like
scaffold1	FIG	CDS	1203981	1205381	.	+	0	ID=fig|6666666.356517.peg.1509;Name=Potassium uptake protein%2C integral membrane component%2C KtrB
scaffold1	FIG	CDS	1205602	1206954	.	+	1	ID=fig|6666666.356517.peg.1510;Name=proposed amino acid ligase found clustered with an amidotransferase
scaffold1	FIG	CDS	1206947	1207645	.	+	2	ID=fig|6666666.356517.peg.1511;Name=Putative amidotransferase similar to cobyric acid synthase
scaffold1	FIG	CDS	1207707	1208858	.	-	0	ID=fig|6666666.356517.peg.1512;Name=Mannitol-1-phosphate 5-dehydrogenase (EC 1.1.1.17);Ontology_term=KEGG_ENZYME:1.1.1.17
scaffold1	FIG	CDS	1208871	1209308	.	-	0	ID=fig|6666666.356517.peg.1513;Name=PTS system%2C mannitol-specific IIA component
scaffold1	FIG	CDS	1209323	1211089	.	-	2	ID=fig|6666666.356517.peg.1514;Name=PTS system%2C mannitol-specific IIB component (EC 2.7.1.69) / PTS system%2C mannitol-specific IIC component (EC 2.7.1.69);Ontology_term=KEGG_ENZYME:2.7.1.69,KEGG_ENZYME:2.7.1.69
scaffold1	FIG	CDS	1211353	1212030	.	+	1	ID=fig|6666666.356517.peg.1515;Name=ABC transporter%2C ATP-binding protein
scaffold1	FIG	CDS	1212033	1213160	.	+	0	ID=fig|6666666.356517.peg.1516;Name=FIG00628152: hypothetical protein
scaffold1	FIG	CDS	1213270	1213710	.	-	1	ID=fig|6666666.356517.peg.1517;Name=PTS system%2C mannitol-specific IIA component
scaffold1	FIG	CDS	1213721	1215754	.	-	2	ID=fig|6666666.356517.peg.1518;Name=Mannitol operon activator%2C BglG family
scaffold1	FIG	CDS	1215756	1217459	.	-	0	ID=fig|6666666.356517.peg.1519;Name=PTS system%2C mannitol-specific IIB component (EC 2.7.1.69) / PTS system%2C mannitol-specific IIC component (EC 2.7.1.69);Ontology_term=KEGG_ENZYME:2.7.1.69,KEGG_ENZYME:2.7.1.69
scaffold1	FIG	CDS	1217552	1218502	.	-	2	ID=fig|6666666.356517.peg.1520;Name=Mannose-6-phosphate isomerase (EC 5.3.1.8);Ontology_term=KEGG_ENZYME:5.3.1.8
scaffold1	FIG	CDS	1218541	1219566	.	-	1	ID=fig|6666666.356517.peg.1521;Name=Beta-lactamase class C and other penicillin binding proteins
scaffold1	FIG	CDS	1219775	1220644	.	-	2	ID=fig|6666666.356517.peg.1522;Name=Glyoxalase family protein
scaffold1	FIG	CDS	1220849	1222741	.	-	2	ID=fig|6666666.356517.peg.1523;Name=ABC-type multidrug/protein/lipid transport system%2C ATPase component
scaffold1	FIG	CDS	1222738	1224465	.	-	1	ID=fig|6666666.356517.peg.1524;Name=ABC-type multidrug/protein/lipid transport system%2C ATPase component
scaffold1	FIG	CDS	1224481	1225131	.	-	1	ID=fig|6666666.356517.peg.1525;Name=Transcriptional regulator%2C TetR family
scaffold1	FIG	CDS	1225335	1225631	.	+	0	ID=fig|6666666.356517.peg.1526;Name=Rhodanese-like
scaffold1	FIG	CDS	1225822	1226442	.	+	1	ID=fig|6666666.356517.peg.1527;Name=FMN-dependent NADH-azoreductase
scaffold1	FIG	CDS	1226531	1227697	.	-	2	ID=fig|6666666.356517.peg.1528;Name=FIG00906412: hypothetical protein
scaffold1	FIG	CDS	1227709	1228062	.	-	1	ID=fig|6666666.356517.peg.1529;Name=PTS system%2C glucitol/sorbitol-specific IIA component
scaffold1	FIG	CDS	1228190	1229212	.	+	2	ID=fig|6666666.356517.peg.1530;Name=6-phosphogluconolactonase (EC 3.1.1.31);Ontology_term=KEGG_ENZYME:3.1.1.31
scaffold1	FIG	CDS	1229231	1229392	.	+	2	ID=fig|6666666.356517.peg.1531;Name=FIG00627980: hypothetical protein
scaffold1	FIG	CDS	1229649	1229783	.	-	0	ID=fig|6666666.356517.peg.1532;Name=FIG00627278: hypothetical protein
scaffold1	FIG	CDS	1229798	1230082	.	-	2	ID=fig|6666666.356517.peg.1533;Name=FIG00627278: hypothetical protein
scaffold1	FIG	CDS	1230192	1232051	.	-	0	ID=fig|6666666.356517.peg.1534;Name=Cyclic beta-1%2C2-glucan modification transmembrane protein
scaffold1	FIG	CDS	1232052	1232174	.	+	0	ID=fig|6666666.356517.peg.1535;Name=hypothetical protein
scaffold1	FIG	CDS	1232169	1233329	.	-	0	ID=fig|6666666.356517.peg.1536;Name=D-3-phosphoglycerate dehydrogenase (EC 1.1.1.95);Ontology_term=KEGG_ENZYME:1.1.1.95
scaffold1	FIG	CDS	1233637	1235061	.	-	1	ID=fig|6666666.356517.peg.1537;Name=L-arabinose isomerase (EC 5.3.1.4);Ontology_term=KEGG_ENZYME:5.3.1.4
scaffold1	FIG	CDS	1235077	1235775	.	-	1	ID=fig|6666666.356517.peg.1538;Name=L-ribulose-5-phosphate 4-epimerase (EC 5.1.3.4);Ontology_term=KEGG_ENZYME:5.1.3.4
scaffold1	FIG	CDS	1235732	1237393	.	-	2	ID=fig|6666666.356517.peg.1539;Name=Ribulokinase (EC 2.7.1.16);Ontology_term=KEGG_ENZYME:2.7.1.16
scaffold1	FIG	CDS	1237612	1238730	.	+	1	ID=fig|6666666.356517.peg.1540;Name=Arabinose-proton symporter
scaffold1	FIG	CDS	1238829	1239020	.	+	0	ID=fig|6666666.356517.peg.1541;Name=Arabinose-proton symporter
scaffold1	FIG	CDS	1239028	1239144	.	+	1	ID=fig|6666666.356517.peg.1542;Name=hypothetical protein
scaffold1	FIG	CDS	1239178	1240257	.	-	1	ID=fig|6666666.356517.peg.1543;Name=Transcriptional repressor of arabinoside utilization operon%2C GntR family
scaffold1	FIG	CDS	1240375	1241613	.	-	1	ID=fig|6666666.356517.peg.1544;Name=Lactose permease
scaffold1	FIG	CDS	1241631	1242632	.	-	0	ID=fig|6666666.356517.peg.1545;Name=Alpha-L-arabinofuranosidase II precursor (EC 3.2.1.55);Ontology_term=KEGG_ENZYME:3.2.1.55
scaffold1	FIG	CDS	1242834	1243724	.	+	0	ID=fig|6666666.356517.peg.1546;Name=Transcriptional regulator%2C ArsR family
scaffold1	FIG	CDS	1243799	1244623	.	-	2	ID=fig|6666666.356517.peg.1547;Name=NAD synthetase (EC 6.3.1.5);Ontology_term=KEGG_ENZYME:6.3.1.5
scaffold1	FIG	CDS	1244635	1246107	.	-	1	ID=fig|6666666.356517.peg.1548;Name=Nicotinate phosphoribosyltransferase (EC 2.4.2.11);Ontology_term=KEGG_ENZYME:2.4.2.11
scaffold1	FIG	CDS	1246536	1247564	.	-	0	ID=fig|6666666.356517.peg.1549;Name=cell surface protein precursor
scaffold1	FIG	CDS	1247671	1248318	.	-	1	ID=fig|6666666.356517.peg.1550;Name=FIG00628141: hypothetical protein
scaffold1	FIG	CDS	1248318	1248890	.	-	0	ID=fig|6666666.356517.peg.1551;Name=FIG00628914: hypothetical protein
scaffold1	FIG	CDS	1248880	1249176	.	-	1	ID=fig|6666666.356517.peg.1552;Name=FIG00632415: hypothetical protein
scaffold1	FIG	CDS	1249250	1250758	.	-	2	ID=fig|6666666.356517.peg.1553;Name=FIG00629588: hypothetical protein
scaffold1	FIG	CDS	1250791	1252044	.	-	1	ID=fig|6666666.356517.peg.1554;Name=FIG00629588: hypothetical protein
scaffold1	FIG	CDS	1252485	1254026	.	+	0	ID=fig|6666666.356517.peg.1555;Name=FIG00630169: hypothetical protein
scaffold1	FIG	CDS	1254000	1254131	.	-	0	ID=fig|6666666.356517.peg.1556;Name=hypothetical protein
scaffold1	FIG	CDS	1254253	1254609	.	-	1	ID=fig|6666666.356517.peg.1557;Name=FIG00629408: hypothetical protein
scaffold1	FIG	CDS	1254832	1255584	.	+	1	ID=fig|6666666.356517.peg.1558;Name=Transcriptional activator tipA
scaffold1	FIG	CDS	1255700	1256623	.	-	2	ID=fig|6666666.356517.peg.1559;Name=Predicted transcriptional regulators
scaffold1	FIG	CDS	1256638	1256910	.	-	1	ID=fig|6666666.356517.peg.1560;Name=FIG00628264: hypothetical protein
scaffold1	FIG	CDS	1256993	1258399	.	-	2	ID=fig|6666666.356517.peg.1561;Name=PTS system%2C cellobiose-specific IIC component (EC 2.7.1.69);Ontology_term=KEGG_ENZYME:2.7.1.69
scaffold1	FIG	CDS	1258938	1259168	.	+	0	ID=fig|6666666.356517.peg.1562;Name=FIG00631314: hypothetical protein
scaffold1	FIG	CDS	1259301	1259756	.	-	0	ID=fig|6666666.356517.peg.1563;Name=Mobile element protein
scaffold1	FIG	CDS	1259790	1260137	.	-	0	ID=fig|6666666.356517.peg.1564;Name=Mobile element protein
scaffold1	FIG	CDS	1260173	1260463	.	-	2	ID=fig|6666666.356517.peg.1565;Name=Mobile element protein
scaffold1	FIG	CDS	1260615	1260842	.	+	0	ID=fig|6666666.356517.peg.1566;Name=FIG00631571: hypothetical protein
scaffold1	FIG	CDS	1261766	1261963	.	-	2	ID=fig|6666666.356517.peg.1567;Name=Cold shock protein CspA
scaffold1	FIG	CDS	1262383	1263075	.	-	1	ID=fig|6666666.356517.peg.1568;Name=hypothetical protein
scaffold1	FIG	CDS	1263198	1264151	.	+	0	ID=fig|6666666.356517.peg.1569;Name=Integrase/recombinase%2C core domain family
scaffold1	FIG	CDS	1264180	1265088	.	-	1	ID=fig|6666666.356517.peg.1570;Name=Phage Mu protein F like protein
scaffold1	FIG	CDS	1265093	1266592	.	-	2	ID=fig|6666666.356517.peg.1571;Name=Phage portal protein
scaffold1	FIG	CDS	1266605	1267588	.	-	2	ID=fig|6666666.356517.peg.1572;Name=Phage terminase%2C large subunit
scaffold1	FIG	CDS	1267896	1268351	.	-	0	ID=fig|6666666.356517.peg.1573;Name=Phage terminase%2C small subunit
scaffold1	FIG	CDS	1268607	1268819	.	-	0	ID=fig|6666666.356517.peg.1574;Name=hypothetical protein
scaffold1	FIG	CDS	1268869	1269042	.	-	1	ID=fig|6666666.356517.peg.1575;Name=hypothetical protein
scaffold1	FIG	CDS	1269107	1269454	.	-	2	ID=fig|6666666.356517.peg.1576;Name=hypothetical protein
scaffold1	FIG	CDS	1269801	1270214	.	-	0	ID=fig|6666666.356517.peg.1577;Name=Phage transcriptional activator ArpU
scaffold1	FIG	CDS	1270303	1270467	.	-	1	ID=fig|6666666.356517.peg.1578;Name=FIG00633520: hypothetical protein
scaffold1	FIG	CDS	1270457	1270756	.	-	2	ID=fig|6666666.356517.peg.1579;Name=FIG00631129: hypothetical protein
scaffold1	FIG	CDS	1270753	1271247	.	-	1	ID=fig|6666666.356517.peg.1580;Name=Phage DNA binding protein
scaffold1	FIG	CDS	1271244	1271546	.	-	0	ID=fig|6666666.356517.peg.1581;Name=FIG00631516: hypothetical protein
scaffold1	FIG	CDS	1271549	1271710	.	-	2	ID=fig|6666666.356517.peg.1582;Name=FIG00630198: hypothetical protein
scaffold1	FIG	CDS	1271707	1272009	.	-	1	ID=fig|6666666.356517.peg.1583;Name=FIG00631516: hypothetical protein
scaffold1	FIG	CDS	1272002	1272166	.	-	2	ID=fig|6666666.356517.peg.1584;Name=FIG00632008: hypothetical protein
scaffold1	FIG	CDS	1272453	1273199	.	-	0	ID=fig|6666666.356517.peg.1585;Name=Phage replication initiation
scaffold1	FIG	CDS	1273203	1273889	.	-	0	ID=fig|6666666.356517.peg.1586;Name=Phage protein
scaffold1	FIG	CDS	1273895	1274566	.	-	2	ID=fig|6666666.356517.peg.1587;Name=Phage protein
scaffold1	FIG	CDS	1274559	1274900	.	-	0	ID=fig|6666666.356517.peg.1588;Name=FIG00627384: hypothetical protein
scaffold1	FIG	CDS	1274956	1275084	.	-	1	ID=fig|6666666.356517.peg.1589;Name=hypothetical protein
scaffold1	FIG	CDS	1275223	1275411	.	-	1	ID=fig|6666666.356517.peg.1590;Name=FIG00633031: hypothetical protein
scaffold1	FIG	CDS	1275432	1275716	.	-	0	ID=fig|6666666.356517.peg.1591;Name=FIG00630724: hypothetical protein
scaffold1	FIG	CDS	1275764	1276063	.	-	2	ID=fig|6666666.356517.peg.1592;Name=FIG00629011: hypothetical protein
scaffold1	FIG	CDS	1276076	1276831	.	-	2	ID=fig|6666666.356517.peg.1593;Name=FIG00633505: hypothetical protein
scaffold1	FIG	CDS	1276845	1276973	.	-	0	ID=fig|6666666.356517.peg.1594;Name=hypothetical protein
scaffold1	FIG	CDS	1277329	1277649	.	+	1	ID=fig|6666666.356517.peg.1595;Name=Helix-turn-helix motif
scaffold1	FIG	CDS	1277667	1278098	.	+	0	ID=fig|6666666.356517.peg.1596;Name=Protein of unknown function DUF955
scaffold1	FIG	CDS	1278231	1278395	.	+	0	ID=fig|6666666.356517.peg.1597;Name=hypothetical protein
scaffold1	FIG	CDS	1278591	1278740	.	+	0	ID=fig|6666666.356517.peg.1598;Name=hypothetical protein
scaffold1	FIG	CDS	1278868	1279569	.	+	1	ID=fig|6666666.356517.peg.1599;Name=hypothetical protein
scaffold1	FIG	CDS	1279673	1280812	.	+	2	ID=fig|6666666.356517.peg.1600;Name=Phage integrase
scaffold1	FIG	CDS	1280901	1282526	.	-	0	ID=fig|6666666.356517.peg.1601;Name=Heat shock protein 60 family chaperone GroEL
scaffold1	FIG	CDS	1282578	1282862	.	-	0	ID=fig|6666666.356517.peg.1602;Name=Heat shock protein 60 family co-chaperone GroES
scaffold1	FIG	CDS	1283087	1283749	.	+	2	ID=fig|6666666.356517.peg.1603;Name=YdiL
scaffold1	FIG	CDS	1283826	1285124	.	-	0	ID=fig|6666666.356517.peg.1604;Name=PTS system%2C cellobiose-specific IIC component (EC 2.7.1.69);Ontology_term=KEGG_ENZYME:2.7.1.69
scaffold1	FIG	CDS	1285293	1285922	.	+	0	ID=fig|6666666.356517.peg.1605;Name=Rrf2-linked NADH-flavin reductase
scaffold1	FIG	CDS	1286023	1286832	.	-	1	ID=fig|6666666.356517.peg.1606;Name=Zn-dependent hydrolase (beta-lactamase superfamily)
scaffold1	FIG	CDS	1286887	1287756	.	-	1	ID=fig|6666666.356517.peg.1607;Name=hypothetical protein SA_21
scaffold1	FIG	CDS	1287757	1289073	.	-	1	ID=fig|6666666.356517.peg.1608;Name=FIG011501: YycH protein
scaffold1	FIG	CDS	1289070	1290905	.	-	0	ID=fig|6666666.356517.peg.1609;Name=Two-component sensor kinase SA14-24
scaffold1	FIG	CDS	1290910	1291614	.	-	1	ID=fig|6666666.356517.peg.1610;Name=Two-component response regulator SA14-24
scaffold1	FIG	CDS	1291804	1292664	.	-	1	ID=fig|6666666.356517.peg.1611;Name=Hypothetical protein DUF194%2C DegV family
scaffold1	FIG	CDS	1292654	1293220	.	-	2	ID=fig|6666666.356517.peg.1612;Name=FIG00631120: hypothetical protein
scaffold1	FIG	CDS	1293848	1294333	.	-	2	ID=fig|6666666.356517.peg.1613;Name=Glycine betaine ABC transport system%2C permease protein OpuAB / Glycine betaine ABC transport system%2C glycine betaine-binding protein OpuAC
scaffold1	FIG	CDS	1294348	1295574	.	-	1	ID=fig|6666666.356517.peg.1614;Name=Glycine betaine ABC transport system%2C permease protein OpuAB / Glycine betaine ABC transport system%2C glycine betaine-binding protein OpuAC
scaffold1	FIG	CDS	1295567	1296760	.	-	2	ID=fig|6666666.356517.peg.1615;Name=Glycine betaine ABC transport system%2C ATP-binding protein OpuAA (EC 3.6.3.32);Ontology_term=KEGG_ENZYME:3.6.3.32
scaffold1	FIG	CDS	1296948	1297592	.	-	0	ID=fig|6666666.356517.peg.1616;Name=predicted biotin regulatory protein BioR (GntR family)
scaffold1	FIG	CDS	1297686	1297820	.	-	0	ID=fig|6666666.356517.peg.1617;Name=hypothetical protein
scaffold1	FIG	CDS	1297822	1299954	.	-	1	ID=fig|6666666.356517.peg.1618;Name=Ferrous iron transport protein B
scaffold1	FIG	CDS	1299951	1300424	.	-	0	ID=fig|6666666.356517.peg.1619;Name=ferrous iron transport protein A
scaffold1	FIG	CDS	1300569	1300703	.	-	0	ID=fig|6666666.356517.peg.1620;Name=hypothetical protein
scaffold1	FIG	CDS	1300826	1301050	.	+	2	ID=fig|6666666.356517.peg.1621;Name=Glutaredoxin-like protein NrdH%2C required for reduction of Ribonucleotide reductase class Ib
scaffold1	FIG	CDS	1301007	1301168	.	-	0	ID=fig|6666666.356517.peg.1622;Name=FIG00633022: hypothetical protein
scaffold1	FIG	CDS	1301209	1303368	.	+	1	ID=fig|6666666.356517.peg.1623;Name=Ribonucleotide reductase of class Ib (aerobic)%2C alpha subunit (EC 1.17.4.1);Ontology_term=KEGG_ENZYME:1.17.4.1
scaffold1	FIG	CDS	1303418	1304383	.	+	2	ID=fig|6666666.356517.peg.1624;Name=Ribonucleotide reductase of class Ib (aerobic)%2C beta subunit (EC 1.17.4.1);Ontology_term=KEGG_ENZYME:1.17.4.1
scaffold1	FIG	CDS	1304430	1305392	.	-	0	ID=fig|6666666.356517.peg.1625;Name=FIG00627417: hypothetical protein
scaffold1	FIG	CDS	1305359	1306846	.	-	2	ID=fig|6666666.356517.peg.1626;Name=FIG00627417: hypothetical protein
scaffold1	FIG	CDS	1306982	1307788	.	-	2	ID=fig|6666666.356517.peg.1627;Name=PTS system%2C mannose-specific IID component
scaffold1	FIG	CDS	1307775	1308572	.	-	0	ID=fig|6666666.356517.peg.1628;Name=PTS system%2C mannose-specific IIC component
scaffold1	FIG	CDS	1308596	1309522	.	-	2	ID=fig|6666666.356517.peg.1629;Name=PTS system%2C mannose-specific IIB component (EC 2.7.1.69);Ontology_term=KEGG_ENZYME:2.7.1.69
scaffold1	FIG	CDS	1309735	1310424	.	-	1	ID=fig|6666666.356517.peg.1630;Name=Ribulose-phosphate 3-epimerase (EC 5.1.3.1);Ontology_term=KEGG_ENZYME:5.1.3.1
scaffold1	FIG	CDS	1310481	1311233	.	-	0	ID=fig|6666666.356517.peg.1631;Name=PTS system%2C fructose-specific IIA component / PTS system%2C fructose-specific IIB component (EC 2.7.1.69) / PTS system%2C fructose-specific IIC component;Ontology_term=KEGG_ENZYME:2.7.1.69
scaffold1	FIG	CDS	1311257	1311577	.	-	2	ID=fig|6666666.356517.peg.1632;Name=PTS system%2C fructose-specific IIA component / PTS system%2C fructose-specific IIB component (EC 2.7.1.69) / PTS system%2C fructose-specific IIC component;Ontology_term=KEGG_ENZYME:2.7.1.69
scaffold1	FIG	CDS	1311597	1311917	.	-	0	ID=fig|6666666.356517.peg.1633;Name=PTS system%2C fructose-specific IIA component (EC 2.7.1.69) / PTS system%2C fructose-specific IIB component (EC 2.7.1.69) / PTS system%2C fructose-specific IIC component (EC 2.7.1.69);Ontology_term=KEGG_ENZYME:2.7.1.69,KEGG_ENZYME:2.7.1.69,KEGG_ENZYME:2.7.1.69
scaffold1	FIG	CDS	1311934	1312386	.	-	1	ID=fig|6666666.356517.peg.1634;Name=PTS system%2C fructose-specific IIA component (EC 2.7.1.69);Ontology_term=KEGG_ENZYME:2.7.1.69
scaffold1	FIG	CDS	1312402	1312716	.	-	1	ID=fig|6666666.356517.peg.1635;Name=PTS system%2C fructose-specific IIA component (EC 2.7.1.69) / PTS system%2C fructose-specific IIB component (EC 2.7.1.69) / PTS system%2C fructose-specific IIC component (EC 2.7.1.69);Ontology_term=KEGG_ENZYME:2.7.1.69,KEGG_ENZYME:2.7.1.69,KEGG_ENZYME:2.7.1.69
scaffold1	FIG	CDS	1312713	1313120	.	-	0	ID=fig|6666666.356517.peg.1636;Name=FIG00628159: hypothetical protein
scaffold1	FIG	CDS	1313110	1314594	.	-	1	ID=fig|6666666.356517.peg.1637;Name=Transcriptional antiterminator of lichenan operon%2C BglG family
scaffold1	FIG	CDS	1314873	1315580	.	+	0	ID=fig|6666666.356517.peg.1638;Name=Transcriptional regulator%2C GntR family
scaffold1	FIG	CDS	1315705	1316868	.	+	1	ID=fig|6666666.356517.peg.1639;Name=Unsaturated glucuronyl hydrolase (EC 3.2.1.-);Ontology_term=KEGG_ENZYME:3.2.1.-
scaffold1	FIG	CDS	1316884	1318671	.	+	1	ID=fig|6666666.356517.peg.1640;Name=Beta-galactosidase 3
scaffold1	FIG	CDS	1318798	1319631	.	-	1	ID=fig|6666666.356517.peg.1641;Name=FIG00627852: hypothetical protein
scaffold1	FIG	CDS	1319618	1321354	.	-	2	ID=fig|6666666.356517.peg.1642;Name=FIG00631509: hypothetical protein
scaffold1	FIG	CDS	1321735	1322874	.	-	1	ID=fig|6666666.356517.peg.1643;Name=membrane protein%2C putative
scaffold1	FIG	CDS	1323052	1323765	.	-	1	ID=fig|6666666.356517.peg.1644;Name=Mg(2+) transport ATPase protein C
scaffold1	FIG	CDS	1324024	1324725	.	-	1	ID=fig|6666666.356517.peg.1645;Name=Glucosamine-6-phosphate deaminase (EC 3.5.99.6);Ontology_term=KEGG_ENZYME:3.5.99.6
scaffold1	FIG	CDS	1324959	1326491	.	+	0	ID=fig|6666666.356517.peg.1646;Name=ABC transporter ATP-binding protein uup
scaffold1	FIG	CDS	1326547	1327737	.	-	1	ID=fig|6666666.356517.peg.1647;Name=MFS permease protein
scaffold1	FIG	CDS	1327884	1328507	.	-	0	ID=fig|6666666.356517.peg.1648;Name=FIG00628370: hypothetical protein
scaffold1	FIG	CDS	1328614	1328982	.	-	1	ID=fig|6666666.356517.peg.1649;Name=LSU ribosomal protein L7/L12 (P1/P2)
scaffold1	FIG	CDS	1329035	1329538	.	-	2	ID=fig|6666666.356517.peg.1650;Name=LSU ribosomal protein L10p (P0)
scaffold1	FIG	CDS	1329864	1330553	.	-	0	ID=fig|6666666.356517.peg.1651;Name=LSU ribosomal protein L1p (L10Ae)
scaffold1	FIG	CDS	1330657	1331079	.	-	1	ID=fig|6666666.356517.peg.1652;Name=LSU ribosomal protein L11p (L12e)
scaffold1	FIG	CDS	1331423	1332091	.	+	2	ID=fig|6666666.356517.peg.1653;Name=L-serine dehydratase%2C beta subunit (EC 4.3.1.17);Ontology_term=KEGG_ENZYME:4.3.1.17
scaffold1	FIG	CDS	1332104	1332976	.	+	2	ID=fig|6666666.356517.peg.1654;Name=L-serine dehydratase%2C alpha subunit (EC 4.3.1.17);Ontology_term=KEGG_ENZYME:4.3.1.17
scaffold1	FIG	CDS	1333069	1334169	.	-	1	ID=fig|6666666.356517.peg.1655;Name=Lactate 2-monooxygenase (EC 1.13.12.4);Ontology_term=KEGG_ENZYME:1.13.12.4
scaffold1	FIG	CDS	1334261	1335148	.	-	2	ID=fig|6666666.356517.peg.1656;Name=Cell surface hydrolase%2C membrane-bound
scaffold1	FIG	CDS	1335232	1335441	.	-	1	ID=fig|6666666.356517.peg.1657;Name=Transcription antitermination protein NusG
scaffold1	FIG	CDS	1335423	1335776	.	-	0	ID=fig|6666666.356517.peg.1658;Name=Transcription antitermination protein NusG
scaffold1	FIG	CDS	1335877	1336047	.	-	1	ID=fig|6666666.356517.peg.1659;Name=Preprotein translocase subunit SecE (TC 3.A.5.1.1)
scaffold1	FIG	CDS	1336068	1336220	.	-	0	ID=fig|6666666.356517.peg.1660;Name=LSU ribosomal protein L33p
scaffold1	FIG	CDS	1336383	1337027	.	+	0	ID=fig|6666666.356517.peg.1661;Name=CBS domain protein
scaffold1	FIG	CDS	1337083	1337586	.	-	1	ID=fig|6666666.356517.peg.1662;Name=Substrate-specific component QueT (COG4708) of predicted queuosine-regulated ECF transporter
scaffold1	FIG	CDS	1338187	1339149	.	+	1	ID=fig|6666666.356517.peg.1663;Name=Transcription regulator [contains diacylglycerol kinase catalytic domain]
scaffold1	FIG	CDS	1339381	1341951	.	-	1	ID=fig|6666666.356517.peg.1664;Name=RecD-like DNA helicase YrrC
scaffold1	FIG	CDS	1341971	1342630	.	-	2	ID=fig|6666666.356517.peg.1665;Name=Phosphoglycerate mutase family 5
scaffold1	FIG	CDS	1342679	1343182	.	-	2	ID=fig|6666666.356517.peg.1666;Name=tRNA (cytidine(34)-2'-O)-methyltransferase (EC 2.1.1.207);Ontology_term=KEGG_ENZYME:2.1.1.207
scaffold1	FIG	CDS	1343403	1344269	.	-	0	ID=fig|6666666.356517.peg.1667;Name=Ribosomal RNA large subunit methyltransferase A (EC 2.1.1.51);Ontology_term=KEGG_ENZYME:2.1.1.51
scaffold1	FIG	CDS	1344378	1345019	.	+	0	ID=fig|6666666.356517.peg.1668;Name=Cytoplasmic copper homeostasis protein cutC
scaffold1	FIG	CDS	1345124	1346083	.	+	2	ID=fig|6666666.356517.peg.1669;Name=Integrase/recombinase%2C core domain family
scaffold1	FIG	CDS	1346147	1347508	.	-	2	ID=fig|6666666.356517.peg.1670;Name=Magnesium transporter
scaffold1	FIG	CDS	1347526	1348425	.	-	1	ID=fig|6666666.356517.peg.1671;Name=Similar to ribosomal large subunit pseudouridine synthase D%2C Bacillus subtilis YjbO type
scaffold1	FIG	CDS	1348427	1349224	.	-	2	ID=fig|6666666.356517.peg.1672;Name=NAD kinase (EC 2.7.1.23);Ontology_term=KEGG_ENZYME:2.7.1.23
scaffold1	FIG	CDS	1349199	1349936	.	-	0	ID=fig|6666666.356517.peg.1673;Name=GTP pyrophosphokinase (EC 2.7.6.5);Ontology_term=KEGG_ENZYME:2.7.6.5
scaffold1	FIG	CDS	1350037	1350612	.	+	1	ID=fig|6666666.356517.peg.1674;Name=Adenylate cyclase (EC 4.6.1.1);Ontology_term=KEGG_ENZYME:4.6.1.1
scaffold1	FIG	CDS	1350730	1351407	.	+	1	ID=fig|6666666.356517.peg.1675;Name=YjbH-like%2C GTP pyrophosphokinase domain
scaffold1	FIG	CDS	1351479	1353287	.	-	0	ID=fig|6666666.356517.peg.1676;Name=Oligoendopeptidase F (EC 3.4.24.-);Ontology_term=KEGG_ENZYME:3.4.24.-
scaffold1	FIG	CDS	1353466	1354464	.	-	1	ID=fig|6666666.356517.peg.1677;Name=Competence protein CoiA
scaffold1	FIG	CDS	1354562	1355215	.	-	2	ID=fig|6666666.356517.peg.1678;Name=Negative regulator of genetic competence MecA
scaffold1	FIG	CDS	1355545	1355943	.	-	1	ID=fig|6666666.356517.peg.1679;Name=Regulatory protein spx
scaffold1	FIG	CDS	1356707	1357414	.	+	2	ID=fig|6666666.356517.peg.1680;Name=Putative FMN hydrolase (EC 3.1.3.-)%3B 5-Amino-6-(5'-phosphoribitylamino)uracil phosphatase;Ontology_term=KEGG_ENZYME:3.1.3.-
scaffold1	FIG	CDS	1357560	1360754	.	-	0	ID=fig|6666666.356517.peg.1681;Name=COG0553: Superfamily II DNA/RNA helicases%2C SNF2 family
scaffold1	FIG	CDS	1360773	1363901	.	-	0	ID=fig|6666666.356517.peg.1682;Name=Exonuclease SbcC
scaffold1	FIG	CDS	1363908	1365029	.	-	0	ID=fig|6666666.356517.peg.1683;Name=Exonuclease SbcD
scaffold1	FIG	CDS	1365217	1365459	.	-	1	ID=fig|6666666.356517.peg.1684;Name=1-acyl-sn-glycerol-3-phosphate acyltransferase (EC 2.3.1.51);Ontology_term=KEGG_ENZYME:2.3.1.51
scaffold1	FIG	CDS	1365969	1366703	.	+	0	ID=fig|6666666.356517.peg.1685;Name=tRNA (adenine37-N(6))-methyltransferase TrmN6 (EC 2.1.1.223);Ontology_term=KEGG_ENZYME:2.1.1.223
scaffold1	FIG	CDS	1366843	1366977	.	+	1	ID=fig|6666666.356517.peg.1686;Name=COG2827: putative endonuclease containing a URI domain
scaffold1	FIG	CDS	1367045	1368928	.	-	2	ID=fig|6666666.356517.peg.1687;Name=Acyltransferase
scaffold1	FIG	CDS	1369195	1370070	.	-	1	ID=fig|6666666.356517.peg.1688;Name=Integral membrane protein
scaffold1	FIG	CDS	1370179	1371948	.	-	1	ID=fig|6666666.356517.peg.1689;Name=Aspartyl-tRNA synthetase (EC 6.1.1.12);Ontology_term=KEGG_ENZYME:6.1.1.12
scaffold1	FIG	CDS	1371962	1372210	.	-	2	ID=fig|6666666.356517.peg.1690;Name=Histidyl-tRNA synthetase (EC 6.1.1.21);Ontology_term=KEGG_ENZYME:6.1.1.21
scaffold1	FIG	CDS	1372213	1373253	.	-	1	ID=fig|6666666.356517.peg.1691;Name=Histidyl-tRNA synthetase (EC 6.1.1.21);Ontology_term=KEGG_ENZYME:6.1.1.21
scaffold1	FIG	CDS	1373649	1374596	.	+	0	ID=fig|6666666.356517.peg.1692;Name=Oxidoreductase ion channel
scaffold1	FIG	CDS	1374574	1374687	.	+	1	ID=fig|6666666.356517.peg.1693;Name=hypothetical protein
scaffold1	FIG	CDS	1374684	1375943	.	-	0	ID=fig|6666666.356517.peg.1694;Name=Cytochrome P450
scaffold1	FIG	CDS	1376114	1376560	.	-	2	ID=fig|6666666.356517.peg.1695;Name=D-tyrosyl-tRNA(Tyr) deacylase (EC 3.6.1.n1)
scaffold1	FIG	CDS	1376572	1378932	.	-	1	ID=fig|6666666.356517.peg.1696;Name=GTP pyrophosphokinase (EC 2.7.6.5)%2C (p)ppGpp synthetase I;Ontology_term=KEGG_ENZYME:2.7.6.5
scaffold1	FIG	CDS	1379017	1379781	.	-	1	ID=fig|6666666.356517.peg.1697;Name=Ribosomal RNA small subunit methyltransferase E (EC 2.1.1.-);Ontology_term=KEGG_ENZYME:2.1.1.-
scaffold1	FIG	CDS	1379782	1380729	.	-	1	ID=fig|6666666.356517.peg.1698;Name=Ribosomal protein L11 methyltransferase (EC 2.1.1.-);Ontology_term=KEGG_ENZYME:2.1.1.-
scaffold1	FIG	CDS	1380742	1381230	.	-	1	ID=fig|6666666.356517.peg.1699;Name=FIG00628842: hypothetical protein
scaffold1	FIG	CDS	1381196	1381867	.	-	2	ID=fig|6666666.356517.peg.1700;Name=DNA-3-methyladenine glycosylase II (EC 3.2.2.21);Ontology_term=KEGG_ENZYME:3.2.2.21
scaffold1	FIG	CDS	1382005	1383291	.	+	1	ID=fig|6666666.356517.peg.1701;Name=Uncharacterized ATPase (AAA family) associated with cysteine desulfurase
scaffold1	FIG	CDS	1383635	1383919	.	+	2	ID=fig|6666666.356517.peg.1702;Name=FIG00627771: hypothetical protein
scaffold1	FIG	CDS	1383992	1384462	.	+	2	ID=fig|6666666.356517.peg.1703;Name=Universal stress protein family
scaffold1	FIG	CDS	1384716	1385900	.	-	0	ID=fig|6666666.356517.peg.1704;Name=Acetate kinase (EC 2.7.2.1);Ontology_term=KEGG_ENZYME:2.7.2.1
scaffold1	FIG	CDS	1385925	1386932	.	-	0	ID=fig|6666666.356517.peg.1705;Name=Adenine-specific methyltransferase (EC 2.1.1.72);Ontology_term=KEGG_ENZYME:2.1.1.72
scaffold1	FIG	CDS	1387104	1387463	.	-	0	ID=fig|6666666.356517.peg.1706;Name=Late competence protein ComGG%2C FIG068335
scaffold1	FIG	CDS	1387435	1387788	.	-	1	ID=fig|6666666.356517.peg.1707;Name=Late competence protein ComGF%2C access of DNA to ComEA%2C FIG012620
scaffold1	FIG	CDS	1387823	1388104	.	-	2	ID=fig|6666666.356517.peg.1708;Name=Late competence protein ComGE%2C FIG018915
scaffold1	FIG	CDS	1388142	1388612	.	-	0	ID=fig|6666666.356517.peg.1709;Name=Late competence protein ComGD%2C access of DNA to ComEA%2C FIG038316
scaffold1	FIG	CDS	1388587	1388865	.	-	1	ID=fig|6666666.356517.peg.1710;Name=Late competence protein ComGC%2C access of DNA to ComEA%2C FIG007487
scaffold1	FIG	CDS	1388862	1389911	.	-	0	ID=fig|6666666.356517.peg.1711;Name=Late competence protein ComGB%2C access of DNA to ComEA
scaffold1	FIG	CDS	1389868	1390347	.	-	1	ID=fig|6666666.356517.peg.1712;Name=Late competence protein ComGA%2C access of DNA to ComEA
scaffold1	FIG	CDS	1390515	1390796	.	-	0	ID=fig|6666666.356517.peg.1713;Name=Late competence protein ComGA%2C access of DNA to ComEA
scaffold1	FIG	CDS	1390928	1392655	.	+	2	ID=fig|6666666.356517.peg.1714;Name=Adenine deaminase (EC 3.5.4.2);Ontology_term=KEGG_ENZYME:3.5.4.2
scaffold1	FIG	CDS	1392769	1393431	.	-	1	ID=fig|6666666.356517.peg.1715;Name=tRNA (guanine46-N7-)-methyltransferase (EC 2.1.1.33);Ontology_term=KEGG_ENZYME:2.1.1.33
scaffold1	FIG	CDS	1393500	1394282	.	-	0	ID=fig|6666666.356517.peg.1716;Name=aminoglycoside phosphotransferase family protein
scaffold1	FIG	CDS	1394486	1395697	.	-	2	ID=fig|6666666.356517.peg.1717;Name=ABC transporter%2C permease protein EscB
scaffold1	FIG	CDS	1395690	1396427	.	-	0	ID=fig|6666666.356517.peg.1718;Name=ABC transporter%2C ATP-binding protein EcsA
scaffold1	FIG	CDS	1396565	1396999	.	+	2	ID=fig|6666666.356517.peg.1719;Name=Histidine triad (HIT) nucleotide-binding protein%2C similarity with At5g48545 and yeast YDL125C (HNT1)
scaffold1	FIG	CDS	1396992	1397339	.	+	0	ID=fig|6666666.356517.peg.1720;Name=Hypothetical protein SAV1839
scaffold1	FIG	CDS	1397517	1398527	.	+	0	ID=fig|6666666.356517.peg.1721;Name=Foldase protein PrsA precursor (EC 5.2.1.8) @ Foldase clustered with pyrimidine conversion;Ontology_term=KEGG_ENZYME:5.2.1.8
scaffold1	FIG	CDS	1398595	1399539	.	-	1	ID=fig|6666666.356517.peg.1722;Name=3'->5' exoribonuclease Bsu YhaM
scaffold1	FIG	CDS	1399523	1402243	.	-	2	ID=fig|6666666.356517.peg.1723;Name=DNA double-strand break repair Rad50 ATPase
scaffold1	FIG	CDS	1402240	1403460	.	-	1	ID=fig|6666666.356517.peg.1724;Name=DNA repair exonuclease family protein YhaO
scaffold1	FIG	CDS	1403658	1403792	.	-	0	ID=fig|6666666.356517.peg.1725;Name=Cof protein:HAD-superfamily hydrolase%2C subfamily IIB
scaffold1	FIG	CDS	1403841	1404494	.	-	0	ID=fig|6666666.356517.peg.1726;Name=Cof protein:HAD-superfamily hydrolase%2C subfamily IIB
scaffold1	FIG	CDS	1410326	1411657	.	-	2	ID=fig|6666666.356517.peg.1727;Name=Polygalacturonase (EC 3.2.1.15);Ontology_term=KEGG_ENZYME:3.2.1.15
scaffold1	FIG	CDS	1411647	1413065	.	-	0	ID=fig|6666666.356517.peg.1728;Name=Lactose and galactose permease%2C GPH translocator family
scaffold1	FIG	CDS	1413306	1414298	.	-	0	ID=fig|6666666.356517.peg.1729;Name=Beta-xylosidase (EC 3.2.1.37);Ontology_term=KEGG_ENZYME:3.2.1.37
scaffold1	FIG	CDS	1414319	1414873	.	-	2	ID=fig|6666666.356517.peg.1730;Name=Beta-xylosidase (EC 3.2.1.37);Ontology_term=KEGG_ENZYME:3.2.1.37
scaffold1	FIG	CDS	1414897	1415286	.	-	1	ID=fig|6666666.356517.peg.1731;Name=FIG00628944: hypothetical protein
scaffold1	FIG	CDS	1415283	1416206	.	-	0	ID=fig|6666666.356517.peg.1732;Name=Pectinesterase (EC 3.1.1.11);Ontology_term=KEGG_ENZYME:3.1.1.11
scaffold1	FIG	CDS	1416203	1417081	.	-	2	ID=fig|6666666.356517.peg.1733;Name=FIG01240125: hypothetical protein
scaffold1	FIG	CDS	1417068	1417262	.	-	0	ID=fig|6666666.356517.peg.1734;Name=Polygalacturonase (EC 3.2.1.15);Ontology_term=KEGG_ENZYME:3.2.1.15
scaffold1	FIG	CDS	1417268	1417903	.	-	2	ID=fig|6666666.356517.peg.1735;Name=Polygalacturonase (EC 3.2.1.15);Ontology_term=KEGG_ENZYME:3.2.1.15
scaffold1	FIG	CDS	1417900	1418403	.	-	1	ID=fig|6666666.356517.peg.1736;Name=Polygalacturonase (EC 3.2.1.15);Ontology_term=KEGG_ENZYME:3.2.1.15
scaffold1	FIG	CDS	1418406	1419092	.	-	0	ID=fig|6666666.356517.peg.1737;Name=Rhamnogalacturonides degradation protein RhiN
scaffold1	FIG	CDS	1419105	1419509	.	-	0	ID=fig|6666666.356517.peg.1738;Name=Rhamnogalacturonides degradation protein RhiN
scaffold1	FIG	CDS	1419583	1421091	.	-	1	ID=fig|6666666.356517.peg.1739;Name=lipoprotein
scaffold1	FIG	CDS	1421057	1421749	.	-	2	ID=fig|6666666.356517.peg.1740;Name=YTEU
scaffold1	FIG	CDS	1421771	1422745	.	-	2	ID=fig|6666666.356517.peg.1741;Name=ABC-type polysaccharide transport system%2C permease component
scaffold1	FIG	CDS	1423043	1423915	.	+	2	ID=fig|6666666.356517.peg.1742;Name=Probable ABC transporter permease protein ytcP
scaffold1	FIG	CDS	1424269	1425945	.	-	1	ID=fig|6666666.356517.peg.1743;Name=transcriptional regulator (AraC/XylS family) protein
scaffold1	FIG	CDS	1425927	1426418	.	-	0	ID=fig|6666666.356517.peg.1744;Name=transcriptional regulator (AraC/XylS family) protein
scaffold1	FIG	CDS	1426649	1427641	.	+	2	ID=fig|6666666.356517.peg.1745;Name=Hexuronate utilization operon transcriptional repressor ExuR
scaffold1	FIG	CDS	1427701	1429122	.	+	1	ID=fig|6666666.356517.peg.1746;Name=Altronate oxidoreductase (EC 1.1.1.58);Ontology_term=KEGG_ENZYME:1.1.1.58
scaffold1	FIG	CDS	1429115	1430614	.	+	2	ID=fig|6666666.356517.peg.1747;Name=Altronate dehydratase (EC 4.2.1.7);Ontology_term=KEGG_ENZYME:4.2.1.7
scaffold1	FIG	CDS	1430654	1432048	.	+	2	ID=fig|6666666.356517.peg.1748;Name=Uronate isomerase (EC 5.3.1.12);Ontology_term=KEGG_ENZYME:5.3.1.12
scaffold1	FIG	CDS	1432206	1432889	.	+	0	ID=fig|6666666.356517.peg.1749;Name=rhamnogalacturonan acetylesterase
scaffold1	FIG	CDS	1432891	1433727	.	+	1	ID=fig|6666666.356517.peg.1750;Name=AP endonuclease%2C family 2
scaffold1	FIG	CDS	1433738	1435492	.	+	2	ID=fig|6666666.356517.peg.1751;Name=probable ABC transporter protein%2C ATP-binding component
scaffold1	FIG	CDS	1435767	1436108	.	-	0	ID=fig|6666666.356517.peg.1752;Name=Hypothetical protein SAV1845
scaffold1	FIG	CDS	1436176	1438347	.	-	1	ID=fig|6666666.356517.peg.1753;Name=Multimodular transpeptidase-transglycosylase (EC 2.4.1.129) (EC 3.4.-.-);Ontology_term=KEGG_ENZYME:2.4.1.129,KEGG_ENZYME:3.4.-.-
scaffold1	FIG	CDS	1438557	1439414	.	+	0	ID=fig|6666666.356517.peg.1754;Name=Similar to ribosomal large subunit pseudouridine synthase D%2C Bacillus subtilis YhcT type
scaffold1	FIG	CDS	1439481	1440338	.	-	0	ID=fig|6666666.356517.peg.1755;Name=Fructokinase (EC 2.7.1.4);Ontology_term=KEGG_ENZYME:2.7.1.4
scaffold1	FIG	CDS	1440339	1443026	.	-	0	ID=fig|6666666.356517.peg.1756;Name=Alpha-mannosidase (EC 3.2.1.24);Ontology_term=KEGG_ENZYME:3.2.1.24
scaffold1	FIG	CDS	1443039	1444328	.	-	0	ID=fig|6666666.356517.peg.1757;Name=FIG00628213: hypothetical protein
scaffold1	FIG	CDS	1444478	1445524	.	+	2	ID=fig|6666666.356517.peg.1758;Name=sugar-binding transcriptional regulator%2C GntR family
scaffold1	FIG	CDS	1445526	1447679	.	+	0	ID=fig|6666666.356517.peg.1759;Name=Alpha-1%2C2-mannosidase
scaffold1	FIG	CDS	1447820	1449265	.	-	2	ID=fig|6666666.356517.peg.1760;Name=DNA-binding response regulator%2C AraC family
scaffold1	FIG	CDS	1449268	1450992	.	-	1	ID=fig|6666666.356517.peg.1761;Name=Two-component sensor kinase YesM (EC 2.7.3.-);Ontology_term=KEGG_ENZYME:2.7.3.-
scaffold1	FIG	CDS	1450985	1451599	.	-	2	ID=fig|6666666.356517.peg.1762;Name=Integral membrane protein
scaffold1	FIG	CDS	1451742	1451855	.	-	0	ID=fig|6666666.356517.peg.1763;Name=hypothetical protein
scaffold1	FIG	CDS	1451855	1453315	.	-	2	ID=fig|6666666.356517.peg.1764;Name=Multiple sugar ABC transporter%2C substrate-binding protein
scaffold1	FIG	CDS	1453352	1454272	.	-	2	ID=fig|6666666.356517.peg.1765;Name=Multiple sugar ABC transporter%2C membrane-spanning permease protein MsmG
scaffold1	FIG	CDS	1454284	1455231	.	-	1	ID=fig|6666666.356517.peg.1766;Name=Multiple sugar ABC transporter%2C membrane-spanning permease protein MsmF
scaffold1	FIG	CDS	1455590	1456309	.	-	2	ID=fig|6666666.356517.peg.1767;Name=Ribosomal small subunit pseudouridine synthase A (EC 4.2.1.70);Ontology_term=KEGG_ENZYME:4.2.1.70
scaffold1	FIG	CDS	1456358	1458004	.	-	2	ID=fig|6666666.356517.peg.1768;Name=Membrane protein involved in the export of O-antigen%2C teichoic acid lipoteichoic acids
scaffold1	FIG	CDS	1458183	1458773	.	+	0	ID=fig|6666666.356517.peg.1769;Name=FIG00629493: hypothetical protein
scaffold1	FIG	CDS	1458865	1460370	.	+	1	ID=fig|6666666.356517.peg.1770;Name=UDP-N-acetylmuramoylalanyl-D-glutamate--L-lysine ligase (EC 6.3.2.7);Ontology_term=KEGG_ENZYME:6.3.2.7
scaffold1	FIG	CDS	1461098	1462453	.	-	2	ID=fig|6666666.356517.peg.1771;Name=PTS system%2C cellobiose-specific IIC component (EC 2.7.1.69);Ontology_term=KEGG_ENZYME:2.7.1.69
scaffold1	FIG	CDS	1462453	1462971	.	-	1	ID=fig|6666666.356517.peg.1772;Name=FIG00630036: hypothetical protein
scaffold1	FIG	CDS	1462987	1463313	.	-	1	ID=fig|6666666.356517.peg.1773;Name=PTS system%2C cellobiose-specific IIA component (EC 2.7.1.69);Ontology_term=KEGG_ENZYME:2.7.1.69
scaffold1	FIG	CDS	1463326	1465305	.	-	1	ID=fig|6666666.356517.peg.1774;Name=Transcriptional antiterminator of lichenan operon%2C BglG family
scaffold1	FIG	CDS	1465326	1465640	.	-	0	ID=fig|6666666.356517.peg.1775;Name=PTS system%2C cellobiose-specific IIB component (EC 2.7.1.69);Ontology_term=KEGG_ENZYME:2.7.1.69
scaffold1	FIG	CDS	1465865	1466935	.	-	2	ID=fig|6666666.356517.peg.1776;Name=conserved hypothetical protein
scaffold1	FIG	CDS	1467116	1469530	.	-	2	ID=fig|6666666.356517.peg.1777;Name=Leucyl-tRNA synthetase (EC 6.1.1.4);Ontology_term=KEGG_ENZYME:6.1.1.4
scaffold1	FIG	CDS	1469952	1471958	.	-	0	ID=fig|6666666.356517.peg.1778;Name=Membrane-bound lytic murein transglycosylase D precursor (EC 3.2.1.-);Ontology_term=KEGG_ENZYME:3.2.1.-
scaffold1	FIG	CDS	1472327	1472983	.	+	2	ID=fig|6666666.356517.peg.1779;Name=Membrane-associated phospholipid phosphatase
scaffold1	FIG	CDS	1472983	1473939	.	+	1	ID=fig|6666666.356517.peg.1780;Name=COG1242: Predicted Fe-S oxidoreductase
scaffold1	FIG	CDS	1473939	1474505	.	+	0	ID=fig|6666666.356517.peg.1781;Name=SAM-dependent methyltransferase%2C MraW methylase family (EC 2.1.1.-);Ontology_term=KEGG_ENZYME:2.1.1.-
scaffold1	FIG	CDS	1474708	1476477	.	-	1	ID=fig|6666666.356517.peg.1782;Name=Lipid A export ATP-binding/permease protein MsbA
scaffold1	FIG	CDS	1476480	1478192	.	-	0	ID=fig|6666666.356517.peg.1783;Name=Lipid A export ATP-binding/permease protein MsbA
scaffold1	FIG	CDS	1478307	1478972	.	+	0	ID=fig|6666666.356517.peg.1784;Name=transcriptional regulator%2C TetR family
scaffold1	FIG	CDS	1479042	1479830	.	-	0	ID=fig|6666666.356517.peg.1785;Name=Tributyrin esterase
scaffold1	FIG	CDS	1479913	1481385	.	-	1	ID=fig|6666666.356517.peg.1786;Name=drug resistance transporter%2C EmrB/QacA family
scaffold1	FIG	CDS	1481516	1482709	.	-	2	ID=fig|6666666.356517.peg.1787;Name=S-adenosylmethionine synthetase (EC 2.5.1.6);Ontology_term=KEGG_ENZYME:2.5.1.6
scaffold1	FIG	CDS	1490905	1492401	.	-	1	ID=fig|6666666.356517.peg.1788;Name=Lysyl-tRNA synthetase (class II) (EC 6.1.1.6);Ontology_term=KEGG_ENZYME:6.1.1.6
scaffold1	FIG	CDS	1492512	1493516	.	-	0	ID=fig|6666666.356517.peg.1789;Name=tRNA dihydrouridine synthase B (EC 1.-.-.-);Ontology_term=KEGG_ENZYME:1.-.-.-
scaffold1	FIG	CDS	1493517	1494404	.	-	0	ID=fig|6666666.356517.peg.1790;Name=Chaperonin (heat shock protein 33)
scaffold1	FIG	CDS	1494621	1496732	.	-	0	ID=fig|6666666.356517.peg.1791;Name=Cell division protein FtsH (EC 3.4.24.-);Ontology_term=KEGG_ENZYME:3.4.24.-
scaffold1	FIG	CDS	1496822	1497364	.	-	2	ID=fig|6666666.356517.peg.1792;Name=Hypoxanthine-guanine phosphoribosyltransferase (EC 2.4.2.8);Ontology_term=KEGG_ENZYME:2.4.2.8
scaffold1	FIG	CDS	1497348	1498820	.	-	0	ID=fig|6666666.356517.peg.1793;Name=tRNA(Ile)-lysidine synthetase (EC 6.3.4.19);Ontology_term=KEGG_ENZYME:6.3.4.19
scaffold1	FIG	CDS	1498931	1499401	.	-	2	ID=fig|6666666.356517.peg.1794;Name=RNA binding protein%2C contains ribosomal protein S1 domain
scaffold1	FIG	CDS	1499447	1499872	.	-	2	ID=fig|6666666.356517.peg.1795;Name=Cell division protein DivIC (FtsB)%2C stabilizes FtsL against RasP cleavage
scaffold1	FIG	CDS	1499940	1500209	.	-	0	ID=fig|6666666.356517.peg.1796;Name=Ribosome-associated heat shock protein implicated in the recycling of the 50S subunit (S4 paralog)
scaffold1	FIG	CDS	1500220	1501815	.	-	1	ID=fig|6666666.356517.peg.1797;Name=Low temperature requirement B protein
scaffold1	FIG	CDS	1501830	1505351	.	-	0	ID=fig|6666666.356517.peg.1798;Name=Transcription-repair coupling factor
scaffold1	FIG	CDS	1505368	1505961	.	-	1	ID=fig|6666666.356517.peg.1799;Name=Peptidyl-tRNA hydrolase (EC 3.1.1.29);Ontology_term=KEGG_ENZYME:3.1.1.29
scaffold1	FIG	CDS	1506281	1507255	.	+	2	ID=fig|6666666.356517.peg.1800;Name=L-lactate dehydrogenase (EC 1.1.1.27);Ontology_term=KEGG_ENZYME:1.1.1.27
scaffold1	FIG	CDS	1507425	1508822	.	+	0	ID=fig|6666666.356517.peg.1801;Name=ErfK/YbiS/YcfS/YnhG family protein%2C putative
scaffold1	FIG	CDS	1508904	1509626	.	-	0	ID=fig|6666666.356517.peg.1802;Name=FIG000859: hypothetical protein YebC
scaffold1	FIG	CDS	1509705	1510211	.	-	0	ID=fig|6666666.356517.peg.1803;Name=FIG00630640: hypothetical protein
scaffold1	FIG	CDS	1510333	1512132	.	+	1	ID=fig|6666666.356517.peg.1804;Name=Oligoendopeptidase F (EC 3.4.24.-);Ontology_term=KEGG_ENZYME:3.4.24.-
scaffold1	FIG	CDS	1512201	1513730	.	-	0	ID=fig|6666666.356517.peg.1805;Name=NLP/P60
scaffold1	FIG	CDS	1514024	1514533	.	-	2	ID=fig|6666666.356517.peg.1806;Name=Rod shape-determining protein MreD
scaffold1	FIG	CDS	1514537	1515391	.	-	2	ID=fig|6666666.356517.peg.1807;Name=Rod shape-determining protein MreC
scaffold1	FIG	CDS	1515547	1516185	.	-	1	ID=fig|6666666.356517.peg.1808;Name=Thiamin pyrophosphokinase (EC 2.7.6.2);Ontology_term=KEGG_ENZYME:2.7.6.2
scaffold1	FIG	CDS	1516186	1516836	.	-	1	ID=fig|6666666.356517.peg.1809;Name=Ribulose-phosphate 3-epimerase (EC 5.1.3.1);Ontology_term=KEGG_ENZYME:5.1.3.1
scaffold1	FIG	CDS	1516849	1517748	.	-	1	ID=fig|6666666.356517.peg.1810;Name=Ribosome small subunit-stimulated GTPase EngC
scaffold1	FIG	CDS	1517945	1520014	.	-	2	ID=fig|6666666.356517.peg.1811;Name=Serine/threonine protein kinase PrkC%2C regulator of stationary phase
scaffold1	FIG	CDS	1520011	1520751	.	-	1	ID=fig|6666666.356517.peg.1812;Name=Protein serine/threonine phosphatase PrpC%2C regulation of stationary phase
scaffold1	FIG	CDS	1520764	1522122	.	-	1	ID=fig|6666666.356517.peg.1813;Name=Ribosomal RNA small subunit methyltransferase B (EC 2.1.1.-);Ontology_term=KEGG_ENZYME:2.1.1.-
scaffold1	FIG	CDS	1522122	1523060	.	-	0	ID=fig|6666666.356517.peg.1814;Name=Methionyl-tRNA formyltransferase (EC 2.1.2.9);Ontology_term=KEGG_ENZYME:2.1.2.9
scaffold1	FIG	CDS	1523053	1523544	.	-	1	ID=fig|6666666.356517.peg.1815;Name=Peptide deformylase (EC 3.5.1.88);Ontology_term=KEGG_ENZYME:3.5.1.88
scaffold1	FIG	CDS	1523559	1525967	.	-	0	ID=fig|6666666.356517.peg.1816;Name=Helicase PriA essential for oriC/DnaA-independent DNA replication
scaffold1	FIG	CDS	1526220	1526525	.	-	0	ID=fig|6666666.356517.peg.1817;Name=DNA-directed RNA polymerase omega subunit (EC 2.7.7.6);Ontology_term=KEGG_ENZYME:2.7.7.6
scaffold1	FIG	CDS	1526530	1527144	.	-	1	ID=fig|6666666.356517.peg.1818;Name=Guanylate kinase (EC 2.7.4.8);Ontology_term=KEGG_ENZYME:2.7.4.8
scaffold1	FIG	CDS	1527620	1528837	.	+	2	ID=fig|6666666.356517.peg.1819;Name=Mobile element protein
scaffold1	FIG	CDS	1529093	1529377	.	-	2	ID=fig|6666666.356517.peg.1820;Name=conserved hypothetical protein
scaffold1	FIG	CDS	1529395	1530285	.	-	1	ID=fig|6666666.356517.peg.1821;Name=Protein YicC
scaffold1	FIG	CDS	1530305	1530523	.	-	2	ID=fig|6666666.356517.peg.1822;Name=bacterial seryl-tRNA synthetase related
scaffold1	FIG	CDS	1530493	1532193	.	-	1	ID=fig|6666666.356517.peg.1823;Name=FIG00628324: hypothetical protein
scaffold1	FIG	CDS	1532450	1533223	.	+	2	ID=fig|6666666.356517.peg.1824;Name=FIG00628630: hypothetical protein
scaffold1	FIG	CDS	1533305	1533874	.	-	2	ID=fig|6666666.356517.peg.1825;Name=Substrate-specific component ThiT of thiamin ECF transporter
scaffold1	FIG	CDS	1534048	1535019	.	-	1	ID=fig|6666666.356517.peg.1826;Name=Ribose-phosphate pyrophosphokinase (EC 2.7.6.1);Ontology_term=KEGG_ENZYME:2.7.6.1
scaffold1	FIG	CDS	1535113	1536486	.	-	1	ID=fig|6666666.356517.peg.1827;Name=N-acetylglucosamine-1-phosphate uridyltransferase (EC 2.7.7.23) / Glucosamine-1-phosphate N-acetyltransferase (EC 2.3.1.157);Ontology_term=KEGG_ENZYME:2.7.7.23,KEGG_ENZYME:2.3.1.157
scaffold1	FIG	CDS	1536867	1537685	.	-	0	ID=fig|6666666.356517.peg.1828;Name=PurR: transcription regulator associated with purine metabolism
scaffold1	FIG	CDS	1537852	1538676	.	-	1	ID=fig|6666666.356517.peg.1829;Name=Zinc ABC transporter%2C inner membrane permease protein ZnuB
scaffold1	FIG	CDS	1538649	1539329	.	-	0	ID=fig|6666666.356517.peg.1830;Name=Zinc ABC transporter%2C ATP-binding protein ZnuC
scaffold1	FIG	CDS	1539351	1540289	.	-	0	ID=fig|6666666.356517.peg.1831;Name=Zinc ABC transporter%2C periplasmic-binding protein ZnuA
scaffold1	FIG	CDS	1540536	1541387	.	-	0	ID=fig|6666666.356517.peg.1832;Name=4-diphosphocytidyl-2-C-methyl-D-erythritol kinase (EC 2.7.1.148);Ontology_term=KEGG_ENZYME:2.7.1.148
scaffold1	FIG	CDS	1541541	1544114	.	-	0	ID=fig|6666666.356517.peg.1833;Name=membrane protein
scaffold1	FIG	CDS	1544255	1545061	.	+	2	ID=fig|6666666.356517.peg.1834;Name=Pyrroline-5-carboxylate reductase (EC 1.5.1.2);Ontology_term=KEGG_ENZYME:1.5.1.2
scaffold1	FIG	CDS	1545140	1546696	.	-	2	ID=fig|6666666.356517.peg.1835;Name=FIG002344: Hydrolase (HAD superfamily)
scaffold1	FIG	CDS	1547115	1548164	.	-	0	ID=fig|6666666.356517.peg.1836;Name=RecA protein
scaffold1	FIG	CDS	1548273	1549514	.	-	0	ID=fig|6666666.356517.peg.1837;Name=Competence/damage-inducible protein CinA
scaffold1	FIG	CDS	1549685	1549885	.	-	2	ID=fig|6666666.356517.peg.1838;Name=CDP-diacylglycerol--glycerol-3-phosphate 3-phosphatidyltransferase (EC 2.7.8.5);Ontology_term=KEGG_ENZYME:2.7.8.5
scaffold1	FIG	CDS	1549884	1550387	.	+	0	ID=fig|6666666.356517.peg.1839;Name=FIG00631248: hypothetical protein
scaffold1	FIG	CDS	1550472	1551407	.	-	0	ID=fig|6666666.356517.peg.1840;Name=Transcriptional regulator in cluster with unspecified monosaccharide ABC transport system
scaffold1	FIG	CDS	1551887	1553173	.	-	2	ID=fig|6666666.356517.peg.1841;Name=FIG009210: peptidase%2C M16 family
scaffold1	FIG	CDS	1553166	1554434	.	-	0	ID=fig|6666666.356517.peg.1842;Name=FIG001621: Zinc protease
scaffold1	FIG	CDS	1554685	1555146	.	+	1	ID=fig|6666666.356517.peg.1843;Name=Large-conductance mechanosensitive channel
scaffold1	FIG	CDS	1555207	1555653	.	-	1	ID=fig|6666666.356517.peg.1844;Name=ElaA protein
scaffold1	FIG	CDS	1555746	1555991	.	-	0	ID=fig|6666666.356517.peg.1845;Name=Veg protein
scaffold1	FIG	CDS	1556106	1556684	.	-	0	ID=fig|6666666.356517.peg.1846;Name=RNA polymerase sporulation specific sigma factor SigH
scaffold1	FIG	CDS	1556761	1557291	.	-	1	ID=fig|6666666.356517.peg.1847;Name=Hypothetical protein DUF901%2C similar to C-terminal domain of ribosome protection-type Tc-resistance proteins
scaffold1	FIG	CDS	1557295	1558155	.	-	1	ID=fig|6666666.356517.peg.1848;Name=23S rRNA (guanosine-2'-O-) -methyltransferase rlmB (EC 2.1.1.-);Ontology_term=KEGG_ENZYME:2.1.1.-
scaffold1	FIG	CDS	1558148	1558543	.	-	2	ID=fig|6666666.356517.peg.1849;Name=COG1939: Ribonuclease III family protein
scaffold1	FIG	CDS	1558540	1559952	.	-	1	ID=fig|6666666.356517.peg.1850;Name=Cysteinyl-tRNA synthetase (EC 6.1.1.16);Ontology_term=KEGG_ENZYME:6.1.1.16
scaffold1	FIG	CDS	1559949	1560485	.	-	0	ID=fig|6666666.356517.peg.1851;Name=Serine acetyltransferase (EC 2.3.1.30);Ontology_term=KEGG_ENZYME:2.3.1.30
scaffold1	FIG	CDS	1560808	1562268	.	-	1	ID=fig|6666666.356517.peg.1852;Name=Glutamyl-tRNA synthetase (EC 6.1.1.17) @ Glutamyl-tRNA(Gln) synthetase (EC 6.1.1.24);Ontology_term=KEGG_ENZYME:6.1.1.17,KEGG_ENZYME:6.1.1.24
scaffold1	FIG	CDS	1562438	1563595	.	-	2	ID=fig|6666666.356517.peg.1853;Name=Membrane-associated protein containing RNA-binding TRAM domain and ribonuclease PIN-domain%2C YacL B.subtilis ortholog
scaffold1	FIG	CDS	1563629	1564999	.	-	2	ID=fig|6666666.356517.peg.1854;Name=DNA repair protein RadA
scaffold1	FIG	CDS	1565062	1565589	.	-	1	ID=fig|6666666.356517.peg.1855;Name=Deoxyuridine 5'-triphosphate nucleotidohydrolase (EC 3.6.1.23);Ontology_term=KEGG_ENZYME:3.6.1.23
scaffold1	FIG	CDS	1565819	1566625	.	+	2	ID=fig|6666666.356517.peg.1856;Name=Glutamate 5-kinase (EC 2.7.2.11);Ontology_term=KEGG_ENZYME:2.7.2.11
scaffold1	FIG	CDS	1566622	1567869	.	+	1	ID=fig|6666666.356517.peg.1857;Name=Gamma-glutamyl phosphate reductase (EC 1.2.1.41);Ontology_term=KEGG_ENZYME:1.2.1.41
scaffold1	FIG	CDS	1567945	1568289	.	+	1	ID=fig|6666666.356517.peg.1858;Name=FIG00631778: hypothetical protein
scaffold1	FIG	CDS	1568544	1568864	.	-	0	ID=fig|6666666.356517.peg.1859;Name=FIG00628625: hypothetical protein
scaffold1	FIG	CDS	1569236	1570465	.	-	2	ID=fig|6666666.356517.peg.1860;Name=FIG00628061: hypothetical protein
scaffold1	FIG	CDS	1570555	1571070	.	+	1	ID=fig|6666666.356517.peg.1861;Name=Transcriptional regulator%2C PadR family
scaffold1	FIG	CDS	1571271	1571435	.	-	0	ID=fig|6666666.356517.peg.1862;Name=hypothetical protein
scaffold1	FIG	CDS	1571450	1571716	.	-	2	ID=fig|6666666.356517.peg.1863;Name=Putative uncharacterized protein yybC
scaffold1	FIG	CDS	1571763	1572626	.	-	0	ID=fig|6666666.356517.peg.1864;Name=COG0488: ATPase components of ABC transporters with duplicated ATPase domains
scaffold1	FIG	CDS	1572708	1573241	.	-	0	ID=fig|6666666.356517.peg.1865;Name=COG0488: ATPase components of ABC transporters with duplicated ATPase domains
scaffold1	FIG	CDS	1573242	1573364	.	+	0	ID=fig|6666666.356517.peg.1866;Name=hypothetical protein
scaffold1	FIG	CDS	1573595	1574224	.	-	2	ID=fig|6666666.356517.peg.1867;Name=Oxygen-insensitive NAD(P)H nitroreductase (EC 1.-.-.-) / Dihydropteridine reductase (EC 1.5.1.34);Ontology_term=KEGG_ENZYME:1.-.-.-,KEGG_ENZYME:1.5.1.34
scaffold1	FIG	CDS	1574208	1574672	.	-	0	ID=fig|6666666.356517.peg.1868;Name=Transcriptional regulator%2C MarR family
scaffold1	FIG	CDS	1574821	1575069	.	+	1	ID=fig|6666666.356517.peg.1869;Name=FIG00633019: hypothetical protein
scaffold1	FIG	CDS	1575135	1575881	.	+	0	ID=fig|6666666.356517.peg.1870;Name=FIG00633019: hypothetical protein
scaffold1	FIG	CDS	1575866	1576939	.	+	2	ID=fig|6666666.356517.peg.1871;Name=FIG00633019: hypothetical protein
scaffold1	FIG	CDS	1577008	1577946	.	+	1	ID=fig|6666666.356517.peg.1872;Name=FIG00633019: hypothetical protein
scaffold1	FIG	CDS	1578364	1579632	.	-	1	ID=fig|6666666.356517.peg.1873;Name=Membrane-bound lytic murein transglycosylase D precursor (EC 3.2.1.-);Ontology_term=KEGG_ENZYME:3.2.1.-
scaffold1	FIG	CDS	1579986	1580858	.	+	0	ID=fig|6666666.356517.peg.1874;Name=transcription antiterminator%2C bglG family
scaffold1	FIG	CDS	1580855	1582813	.	+	2	ID=fig|6666666.356517.peg.1875;Name=PTS system%2C N-acetylglucosamine-specific IIA component (EC 2.7.1.69) / PTS system%2C N-acetylglucosamine-specific IIB component (EC 2.7.1.69) / PTS system%2C N-acetylglucosamine-specific IIC component (EC 2.7.1.69);Ontology_term=KEGG_ENZYME:2.7.1.69,KEGG_ENZYME:2.7.1.69,KEGG_ENZYME:2.7.1.69
scaffold1	FIG	CDS	1583148	1583999	.	-	0	ID=fig|6666666.356517.peg.1876;Name=NADPH:quinone oxidoreductase 2
scaffold1	FIG	CDS	1584122	1584589	.	+	2	ID=fig|6666666.356517.peg.1877;Name=Rrf2 family transcriptional regulator%2C group III
scaffold1	FIG	CDS	1584731	1585222	.	-	2	ID=fig|6666666.356517.peg.1878;Name=COG1249: Pyruvate/2-oxoglutarate dehydrogenase complex%2C dihydrolipoamide dehydrogenase (E3) component%2C and related enzymes
scaffold1	FIG	CDS	1585312	1585761	.	-	1	ID=fig|6666666.356517.peg.1879;Name=Helix-turn-helix%2C AraC type:Bacterial transcription activator%2C effector binding
scaffold1	FIG	CDS	1585733	1587475	.	-	2	ID=fig|6666666.356517.peg.1880;Name=FtsK/SpoIIIE family protein%2C putative EssC component of Type VII secretion system
scaffold1	FIG	CDS	1587533	1589194	.	-	2	ID=fig|6666666.356517.peg.1881;Name=FtsK/SpoIIIE family protein%2C putative EssC component of Type VII secretion system
scaffold1	FIG	CDS	1589175	1590344	.	-	0	ID=fig|6666666.356517.peg.1882;Name=Putative secretion system component EssB/YukC
scaffold1	FIG	CDS	1590341	1590619	.	-	2	ID=fig|6666666.356517.peg.1883;Name=FIG00628553: hypothetical protein
scaffold1	FIG	CDS	1590621	1591130	.	-	0	ID=fig|6666666.356517.peg.1884;Name=FIG00629568: hypothetical protein
scaffold1	FIG	CDS	1591127	1592113	.	-	2	ID=fig|6666666.356517.peg.1885;Name=FIG00629738: hypothetical protein
scaffold1	FIG	CDS	1592192	1594525	.	-	2	ID=fig|6666666.356517.peg.1886;Name=FIG00629738: hypothetical protein
scaffold1	FIG	CDS	1594906	1595199	.	-	1	ID=fig|6666666.356517.peg.1887;Name=6 kDa early secretory antigenic target ESAT-6 (EsxA)
scaffold1	FIG	CDS	1595759	1596646	.	-	2	ID=fig|6666666.356517.peg.1888;Name=RopB%3B Rgg-like transcription regulator
scaffold1	FIG	CDS	1597106	1597813	.	+	2	ID=fig|6666666.356517.peg.1889;Name=FIG00627739: hypothetical protein
scaffold1	FIG	CDS	1597800	1598123	.	+	0	ID=fig|6666666.356517.peg.1890;Name=FIG00627362: hypothetical protein
scaffold1	FIG	CDS	1598209	1599246	.	-	1	ID=fig|6666666.356517.peg.1891;Name=Bifunctional protein: zinc-containing alcohol dehydrogenase%3B quinone oxidoreductase ( NADPH:quinone reductase) (EC 1.1.1.-)%3B Similar to arginate lyase;Ontology_term=KEGG_ENZYME:1.1.1.-
scaffold1	FIG	CDS	1599571	1600554	.	-	1	ID=fig|6666666.356517.peg.1892;Name=tRNA dihydrouridine synthase B (EC 1.-.-.-);Ontology_term=KEGG_ENZYME:1.-.-.-
scaffold1	FIG	CDS	1600559	1600675	.	+	2	ID=fig|6666666.356517.peg.1893;Name=hypothetical protein
scaffold1	FIG	CDS	1600844	1601614	.	-	2	ID=fig|6666666.356517.peg.1894;Name=ABC transporter%2C permease protein
scaffold1	FIG	CDS	1601607	1602542	.	-	0	ID=fig|6666666.356517.peg.1895;Name=ABC transporter%2C ATP-binding protein
scaffold1	FIG	CDS	1602633	1602755	.	+	0	ID=fig|6666666.356517.peg.1896;Name=hypothetical protein
scaffold1	FIG	CDS	1602858	1604507	.	-	0	ID=fig|6666666.356517.peg.1897;Name=MutS-related protein%2C family 1
scaffold1	FIG	CDS	1604623	1607226	.	-	1	ID=fig|6666666.356517.peg.1898;Name=glycosyl hydrolase%2C family 38
scaffold1	FIG	CDS	1607238	1608287	.	-	0	ID=fig|6666666.356517.peg.1899;Name=PTS system%2C fructose-specific IIB component (EC 2.7.1.69) / PTS system%2C fructose-specific IIC component (EC 2.7.1.69);Ontology_term=KEGG_ENZYME:2.7.1.69,KEGG_ENZYME:2.7.1.69
scaffold1	FIG	CDS	1608313	1608627	.	-	1	ID=fig|6666666.356517.peg.1900;Name=PTS system%2C fructose-specific IIB component (EC 2.7.1.69);Ontology_term=KEGG_ENZYME:2.7.1.69
scaffold1	FIG	CDS	1608643	1609089	.	-	1	ID=fig|6666666.356517.peg.1901;Name=PTS system%2C fructose-specific IIA component
scaffold1	FIG	CDS	1609090	1610223	.	-	1	ID=fig|6666666.356517.peg.1902;Name=Transcription antiterminator%2C BglG family
scaffold1	FIG	CDS	1610260	1611012	.	-	1	ID=fig|6666666.356517.peg.1903;Name=Transcription antiterminator%2C BglG family
scaffold1	FIG	CDS	1611224	1611580	.	-	2	ID=fig|6666666.356517.peg.1904;Name=ATP-binding region%2C ATPase-like:Histidine kinase A%2C N-terminal
scaffold1	FIG	CDS	1611589	1612839	.	-	1	ID=fig|6666666.356517.peg.1905;Name=hypothetical protein
scaffold1	FIG	CDS	1612902	1613132	.	-	0	ID=fig|6666666.356517.peg.1906;Name=transcriptional regulator%2C Cro/CI family
scaffold1	FIG	CDS	1613239	1613556	.	+	1	ID=fig|6666666.356517.peg.1907;Name=hypothetical protein
scaffold1	FIG	CDS	1613753	1614145	.	-	2	ID=fig|6666666.356517.peg.1908;Name=SSU ribosomal protein S9p (S16e)
scaffold1	FIG	CDS	1614161	1614604	.	-	2	ID=fig|6666666.356517.peg.1909;Name=LSU ribosomal protein L13p (L13Ae)
scaffold1	FIG	CDS	1614872	1615339	.	-	2	ID=fig|6666666.356517.peg.1910;Name=Non-specific DNA-binding protein Dps / Iron-binding ferritin-like antioxidant protein / Ferroxidase (EC 1.16.3.1);Ontology_term=KEGG_ENZYME:1.16.3.1
scaffold1	FIG	CDS	1615459	1616997	.	-	1	ID=fig|6666666.356517.peg.1911;Name=Gluconokinase (EC 2.7.1.12);Ontology_term=KEGG_ENZYME:2.7.1.12
scaffold1	FIG	CDS	1617077	1617763	.	+	2	ID=fig|6666666.356517.peg.1912;Name=Late competence protein ComC%2C processing protease
scaffold1	FIG	CDS	1617835	1618362	.	-	1	ID=fig|6666666.356517.peg.1913;Name=Peptide methionine sulfoxide reductase MsrA (EC 1.8.4.11);Ontology_term=KEGG_ENZYME:1.8.4.11
scaffold1	FIG	CDS	1618651	1619805	.	+	1	ID=fig|6666666.356517.peg.1914;Name=FIG00631030: hypothetical protein
scaffold1	FIG	CDS	1620026	1623679	.	-	2	ID=fig|6666666.356517.peg.1915;Name=DNA-directed RNA polymerase beta' subunit (EC 2.7.7.6);Ontology_term=KEGG_ENZYME:2.7.7.6
scaffold1	FIG	CDS	1623758	1627375	.	-	2	ID=fig|6666666.356517.peg.1916;Name=DNA-directed RNA polymerase beta subunit (EC 2.7.7.6);Ontology_term=KEGG_ENZYME:2.7.7.6
scaffold1	FIG	CDS	1628216	1629070	.	+	2	ID=fig|6666666.356517.peg.1917;Name=ABC transporter substrate-binding protein
scaffold1	FIG	CDS	1629088	1629993	.	+	1	ID=fig|6666666.356517.peg.1918;Name=ABC transporter permease protein
scaffold1	FIG	CDS	1629990	1630796	.	+	0	ID=fig|6666666.356517.peg.1919;Name=Methionine ABC transporter ATP-binding protein
scaffold1	FIG	CDS	1630953	1631921	.	+	0	ID=fig|6666666.356517.peg.1920;Name=Biotin operon repressor / Biotin-protein ligase (EC 6.3.4.15);Ontology_term=KEGG_ENZYME:6.3.4.15
scaffold1	FIG	CDS	1632379	1632504	.	-	1	ID=fig|6666666.356517.peg.1921;Name=hypothetical protein
scaffold1	FIG	CDS	1632784	1633023	.	-	1	ID=fig|6666666.356517.peg.1922;Name=FIG00629258: hypothetical protein
scaffold1	FIG	CDS	1633216	1633401	.	+	1	ID=fig|6666666.356517.peg.1923;Name=hypothetical protein
scaffold1	FIG	CDS	1633403	1633837	.	+	2	ID=fig|6666666.356517.peg.1924;Name=FIG00630372: hypothetical protein
scaffold1	FIG	CDS	1633916	1634869	.	+	2	ID=fig|6666666.356517.peg.1925;Name=Integrase/recombinase%2C core domain family
scaffold1	FIG	CDS	1635259	1636701	.	-	1	ID=fig|6666666.356517.peg.1926;Name=FIG00629764: hypothetical protein
scaffold1	FIG	CDS	1637169	1638155	.	-	0	ID=fig|6666666.356517.peg.1927;Name=Heptaprenyl diphosphate synthase component II (EC 2.5.1.30);Ontology_term=KEGG_ENZYME:2.5.1.30
scaffold1	FIG	CDS	1638178	1638744	.	-	1	ID=fig|6666666.356517.peg.1928;Name=Heptaprenyl diphosphate synthase component I (EC 2.5.1.30);Ontology_term=KEGG_ENZYME:2.5.1.30
scaffold1	FIG	CDS	1638758	1639174	.	-	2	ID=fig|6666666.356517.peg.1929;Name=FIG00774441: hypothetical protein
scaffold1	FIG	CDS	1639629	1641563	.	-	0	ID=fig|6666666.356517.peg.1930;Name=NADH dehydrogenase (EC 1.6.99.3) in cluster with putative pheromone precursor;Ontology_term=KEGG_ENZYME:1.6.99.3
scaffold1	FIG	CDS	1641865	1642800	.	+	1	ID=fig|6666666.356517.peg.1931;Name=Putative pheromone precursor lipoprotein
scaffold1	FIG	CDS	1642938	1643993	.	+	0	ID=fig|6666666.356517.peg.1932;Name=Hypothetical similar to thiamin biosynthesis lipoprotein ApbE
scaffold1	FIG	CDS	1644006	1644959	.	+	0	ID=fig|6666666.356517.peg.1933;Name=Putative prenyltransferase%2C contains 1%2C4-dihydroxy-2-naphthoate octaprenyltransferase domain
scaffold1	FIG	CDS	1645251	1645418	.	+	0	ID=fig|6666666.356517.peg.1934;Name=hypothetical protein
scaffold1	FIG	CDS	1645642	1647090	.	-	1	ID=fig|6666666.356517.peg.1935;Name=FIG00632328: hypothetical protein
scaffold1	FIG	CDS	1647773	1648027	.	+	2	ID=fig|6666666.356517.peg.1936;Name=M protein trans-acting positive regulator (Mga)
scaffold1	FIG	CDS	1648096	1649262	.	+	1	ID=fig|6666666.356517.peg.1937;Name=M protein trans-acting positive regulator (Mga)
scaffold1	FIG	CDS	1649352	1650698	.	-	0	ID=fig|6666666.356517.peg.1938;Name=Glutathione reductase (EC 1.8.1.7);Ontology_term=KEGG_ENZYME:1.8.1.7
scaffold1	FIG	CDS	1650832	1652082	.	-	1	ID=fig|6666666.356517.peg.1939;Name=peptidase%2C U32 family large subunit [C1]
scaffold1	FIG	CDS	1652091	1653014	.	-	0	ID=fig|6666666.356517.peg.1940;Name=peptidase%2C U32 family small subunit [C1]
scaffold1	FIG	CDS	1653235	1655385	.	-	1	ID=fig|6666666.356517.peg.1941;Name=ATP-dependent Clp protease%2C ATP-binding subunit ClpC / Negative regulator of genetic competence clcC/mecB
scaffold1	FIG	CDS	1655385	1655720	.	-	0	ID=fig|6666666.356517.peg.1942;Name=ATP-dependent Clp protease%2C ATP-binding subunit ClpC / Negative regulator of genetic competence clcC/mecB
scaffold1	FIG	CDS	1655727	1655933	.	-	0	ID=fig|6666666.356517.peg.1943;Name=Transcriptional regulator CtsR
scaffold1	FIG	CDS	1655939	1656127	.	-	2	ID=fig|6666666.356517.peg.1944;Name=Transcriptional regulator CtsR
scaffold1	FIG	CDS	1662301	1662432	.	-	1	ID=fig|6666666.356517.peg.1945;Name=hypothetical protein
scaffold1	FIG	CDS	1662826	1663515	.	+	1	ID=fig|6666666.356517.peg.1946;Name=Phosphate regulon transcriptional regulatory protein PhoB (SphR)
scaffold1	FIG	CDS	1663502	1664710	.	+	2	ID=fig|6666666.356517.peg.1947;Name=sensor histidine kinase
scaffold1	FIG	CDS	1665004	1666275	.	+	1	ID=fig|6666666.356517.peg.1948;Name=Seryl-tRNA synthetase (EC 6.1.1.11);Ontology_term=KEGG_ENZYME:6.1.1.11
scaffold1	FIG	CDS	1666811	1668295	.	-	2	ID=fig|6666666.356517.peg.1949;Name=Inosine-5'-monophosphate dehydrogenase (EC 1.1.1.205) / CBS domain;Ontology_term=KEGG_ENZYME:1.1.1.205
scaffold1	FIG	CDS	1668971	1669666	.	-	2	ID=fig|6666666.356517.peg.1950;Name=Integral membrane protein
scaffold1	FIG	CDS	1669756	1670856	.	-	1	ID=fig|6666666.356517.peg.1951;Name=GTP-binding and nucleic acid-binding protein YchF
scaffold1	FIG	CDS	1670865	1671056	.	-	0	ID=fig|6666666.356517.peg.1952;Name=GTP-binding and nucleic acid-binding protein YchF
scaffold1	FIG	CDS	1671077	1671967	.	-	2	ID=fig|6666666.356517.peg.1953;Name=Chromosome (plasmid) partitioning protein ParB
scaffold1	FIG	CDS	1671954	1672721	.	-	0	ID=fig|6666666.356517.peg.1954;Name=Chromosome (plasmid) partitioning protein ParA
scaffold1	FIG	CDS	1672733	1673446	.	-	2	ID=fig|6666666.356517.peg.1955;Name=rRNA small subunit 7-methylguanosine (m7G) methyltransferase GidB
scaffold1	FIG	CDS	1673680	1675581	.	-	1	ID=fig|6666666.356517.peg.1956;Name=tRNA uridine 5-carboxymethylaminomethyl modification enzyme GidA
scaffold1	FIG	CDS	1675598	1676995	.	-	2	ID=fig|6666666.356517.peg.1957;Name=GTPase and tRNA-U34 5-formylation enzyme TrmE
scaffold1	FIG	CDS	1677340	1677678	.	+	1	ID=fig|6666666.356517.peg.1958;Name=FIG00629425: hypothetical protein
scaffold1	FIG	CDS	1677848	1678606	.	-	2	ID=fig|6666666.356517.peg.1959;Name=RNA-binding protein Jag
scaffold1	FIG	CDS	1678624	1679442	.	-	1	ID=fig|6666666.356517.peg.1960;Name=Inner membrane protein translocase component YidC%2C short form OxaI-like
scaffold1	FIG	CDS	1679439	1679795	.	-	0	ID=fig|6666666.356517.peg.1961;Name=Ribonuclease P protein component (EC 3.1.26.5);Ontology_term=KEGG_ENZYME:3.1.26.5
scaffold1	FIG	CDS	1679913	1680047	.	-	0	ID=fig|6666666.356517.peg.1962;Name=LSU ribosomal protein L34p
scaffold1	FIG	CDS	1680570	1681904	.	+	0	ID=fig|6666666.356517.peg.1963;Name=Chromosomal replication initiator protein DnaA
scaffold1	FIG	CDS	1682102	1683232	.	+	2	ID=fig|6666666.356517.peg.1964;Name=DNA polymerase III beta subunit (EC 2.7.7.7);Ontology_term=KEGG_ENZYME:2.7.7.7
scaffold1	FIG	CDS	1683459	1683701	.	+	0	ID=fig|6666666.356517.peg.1965;Name=FIG002958: hypothetical protein
scaffold1	FIG	CDS	1683688	1684266	.	+	1	ID=fig|6666666.356517.peg.1966;Name=DNA recombination and repair protein RecF
scaffold1	FIG	CDS	1684263	1684811	.	+	0	ID=fig|6666666.356517.peg.1967;Name=DNA recombination and repair protein RecF
scaffold1	FIG	CDS	1684808	1686754	.	+	2	ID=fig|6666666.356517.peg.1968;Name=DNA gyrase subunit B (EC 5.99.1.3);Ontology_term=KEGG_ENZYME:5.99.1.3
scaffold1	FIG	CDS	1686774	1689245	.	+	0	ID=fig|6666666.356517.peg.1969;Name=DNA gyrase subunit A (EC 5.99.1.3);Ontology_term=KEGG_ENZYME:5.99.1.3
scaffold1	FIG	CDS	1689481	1689780	.	+	1	ID=fig|6666666.356517.peg.1970;Name=SSU ribosomal protein S6p
scaffold1	FIG	CDS	1689831	1690343	.	+	0	ID=fig|6666666.356517.peg.1971;Name=Single-stranded DNA-binding protein
scaffold1	FIG	CDS	1690369	1690605	.	+	1	ID=fig|6666666.356517.peg.1972;Name=SSU ribosomal protein S18p @ SSU ribosomal protein S18p%2C zinc-independent
scaffold1	FIG	CDS	1690748	1692112	.	+	2	ID=fig|6666666.356517.peg.1973;Name=Phosphoesterase%2C DHH family protein
scaffold1	FIG	CDS	1692106	1692720	.	+	1	ID=fig|6666666.356517.peg.1974;Name=Phosphoesterase%2C DHH family protein
scaffold1	FIG	CDS	1692726	1693178	.	+	0	ID=fig|6666666.356517.peg.1975;Name=LSU ribosomal protein L9p
scaffold1	FIG	CDS	1693160	1693336	.	-	2	ID=fig|6666666.356517.peg.1976;Name=hypothetical protein
scaffold1	FIG	CDS	1693364	1693483	.	-	2	ID=fig|6666666.356517.peg.1977;Name=hypothetical protein
scaffold1	FIG	CDS	1693453	1694487	.	+	1	ID=fig|6666666.356517.peg.1978;Name=Replicative DNA helicase (EC 3.6.1.-) [SA14-24];Ontology_term=KEGG_ENZYME:3.6.1.-
scaffold1	FIG	CDS	1694535	1694819	.	+	0	ID=fig|6666666.356517.peg.1979;Name=Replicative DNA helicase (EC 3.6.1.-) [SA14-24];Ontology_term=KEGG_ENZYME:3.6.1.-
scaffold1	FIG	CDS	1695487	1695630	.	+	1	ID=fig|6666666.356517.peg.1980;Name=Adenylosuccinate synthetase (EC 6.3.4.4);Ontology_term=KEGG_ENZYME:6.3.4.4
scaffold1	FIG	CDS	1695627	1696778	.	+	0	ID=fig|6666666.356517.peg.1981;Name=Adenylosuccinate synthetase (EC 6.3.4.4);Ontology_term=KEGG_ENZYME:6.3.4.4
scaffold1	FIG	CDS	1697431	1698303	.	+	1	ID=fig|6666666.356517.peg.1982;Name=DegV family protein
scaffold1	FIG	CDS	1698432	1699745	.	-	0	ID=fig|6666666.356517.peg.1983;Name=ABC transporter ATP-binding protein uup
scaffold1	FIG	CDS	1699742	1700053	.	-	2	ID=fig|6666666.356517.peg.1984;Name=ABC transporter ATP-binding protein uup
scaffold1	FIG	CDS	1700158	1700475	.	+	1	ID=fig|6666666.356517.peg.1985;Name=membrane protein%2C putative
scaffold1	FIG	CDS	1700502	1700825	.	+	0	ID=fig|6666666.356517.peg.1986;Name=membrane protein%2C putative
scaffold1	FIG	CDS	1701252	1702190	.	-	0	ID=fig|6666666.356517.peg.1987;Name=Pyruvate oxidase (EC 1.2.3.3);Ontology_term=KEGG_ENZYME:1.2.3.3
scaffold1	FIG	CDS	1702172	1702981	.	-	2	ID=fig|6666666.356517.peg.1988;Name=Pyruvate oxidase (EC 1.2.3.3);Ontology_term=KEGG_ENZYME:1.2.3.3
scaffold1	FIG	CDS	1703154	1703762	.	+	0	ID=fig|6666666.356517.peg.1989;Name=Metal transporter%2C ZIP family
scaffold1	FIG	CDS	1703759	1703962	.	+	2	ID=fig|6666666.356517.peg.1990;Name=Metal transporter%2C ZIP family
scaffold1	FIG	CDS	1704064	1704261	.	-	1	ID=fig|6666666.356517.peg.1991;Name=FIG00630073: hypothetical protein
scaffold1	FIG	CDS	1704429	1705007	.	+	0	ID=fig|6666666.356517.peg.1992;Name=FIG00630548: hypothetical protein
scaffold1	FIG	CDS	1705102	1705239	.	+	1	ID=fig|6666666.356517.peg.1993;Name=hypothetical protein
scaffold1	FIG	CDS	1706160	1706663	.	-	0	ID=fig|6666666.356517.peg.1994;Name=Protein VanZ
scaffold1	FIG	CDS	1707287	1707811	.	+	2	ID=fig|6666666.356517.peg.1995;Name=Oligopeptide ABC transporter%2C periplasmic oligopeptide-binding protein OppA (TC 3.A.1.5.1)
scaffold1	FIG	CDS	1707796	1709271	.	+	1	ID=fig|6666666.356517.peg.1996;Name=Oligopeptide ABC transporter%2C periplasmic oligopeptide-binding protein OppA (TC 3.A.1.5.1)
scaffold1	FIG	CDS	1709428	1710834	.	+	1	ID=fig|6666666.356517.peg.1997;Name=Oligopeptide transport system permease protein OppB (TC 3.A.1.5.1)
scaffold1	FIG	CDS	1710836	1711771	.	+	2	ID=fig|6666666.356517.peg.1998;Name=Oligopeptide transport system permease protein OppC (TC 3.A.1.5.1)
scaffold1	FIG	CDS	1711782	1712870	.	+	0	ID=fig|6666666.356517.peg.1999;Name=Oligopeptide transport ATP-binding protein OppD (TC 3.A.1.5.1)
[truncated: 1,333 more rows]
